# Supplementary material for: Crystal structure of (E)-N′-(4-chloro­benzyl­idene)-4-methyl­benzene­sulfono­hydrazide: a hexa­gonal polymorph
Source: Acta Crystallogr Sect E Struct Rep Online. 2014 Nov 12;70(Pt 12):o1250–1. doi: 10.1107/S1600536814023721 (PMC4257446; doi:10.1107/S1600536814023721)
Supplement: Supplementary file 1 [file e-70-o1250-sup1.cif]

##############################################################################
#                                                                            #
# This CIF contains the data in a paper accepted for publication in          #
# Acta Crystallographica Section E. It conforms to the requirements of       #
# Notes for Authors for Acta Crystallographica Section E, and has been       #
# peer reviewed under the auspices of the IUCr Commission on Journals.       #
#                                                                            #
# Full details of the Crystallographic Information File format               #
# are given in the paper "The Crystallographic Information File (CIF):       #
# a New Standard Archive File for Crystallography" by S. R. Hall, F. H.      #
# Allen and I. D. Brown [Acta Cryst. (1991), A47, 655-685].                  #
#                                                                            #
# The current version of the core CIF dictionary is obtainable from          #
# ftp://ftp.iucr.org/pub/cif_core.dic.                                       #
#                                                                            #
# Software is freely available for graphical display of the structure(s)     #
# in this CIF. For information consult the CIF software page                 #
# http://www.iucr.org/resources/cif/software.                                #
#                                                                            #
# This file may be used for bona fide research purposes within the           #
# scientific community so long as proper attribution is given to the journal # 
# article from which it was obtained.                                        #
#                                                                            #
##############################################################################
data_I
_audit_creation_method     SHELXL-97
_database_code_depnum_ccdc_archive     'CCDC 1031289'
_chemical_name_systematic
;
(<i>E</i>)-<i>N</i>'-(4-Chlorobenzylidene)-4-methylbenzenesulfonohydrazide
;
_chemical_name_common     ?
_chemical_formula_moiety     'C14 H13 Cl N2 O2 S'
_chemical_formula_sum     'C14 H13 Cl N2 O2 S'
_chemical_formula_iupac     'C14 H13 Cl N2 O2 S'
_chemical_formula_weight     308.77
_chemical_melting_point     ?
_symmetry_cell_setting     hexagonal
_symmetry_space_group_name_H-M     'P 61'
_symmetry_space_group_name_Hall     'P 61'
loop_
    _symmetry_equiv_pos_as_xyz
    'x, y, z'
    '-x, -y, z+1/2'
    '-y, x-y, z+1/3'
    '-x+y, -x, z+2/3'
    'x-y, x, z+1/6'
    'y, -x+y, z+5/6'
_cell_length_a     10.8907(3)
_cell_length_b     10.8907(3)
_cell_length_c     21.4542(7)
_cell_angle_alpha     90.00
_cell_angle_beta     90.00
_cell_angle_gamma     120.00
_cell_volume     2203.71(11)
_cell_formula_units_Z     6
_cell_measurement_reflns_used     9375
_cell_measurement_theta_min     2.35
_cell_measurement_theta_max     25.75
_cell_measurement_temperature     293(2)
_exptl_crystal_description     block
_exptl_crystal_colour     yellow
_exptl_crystal_size_max     0.35
_exptl_crystal_size_mid     0.30
_exptl_crystal_size_min     0.25
_exptl_crystal_density_diffrn     1.396
_exptl_crystal_density_meas     ?
_exptl_crystal_density_method     'not measured'
_exptl_crystal_F_000     960
_exptl_absorpt_coefficient_mu     0.404
_exptl_absorpt_correction_type     multi-scan
_exptl_absorpt_process_details
;
(SADABS; Sheldrick, 1996)
;
_exptl_absorpt_correction_T_min     0.8706
_exptl_absorpt_correction_T_max     0.9099
_exptl_special_details     ?
_diffrn_ambient_temperature     293(2)
_diffrn_radiation_type     MoK\a
_diffrn_radiation_wavelength     0.71073
_diffrn_radiation_source     'fine-focus sealed tube'
_diffrn_radiation_monochromator     graphite
_diffrn_measurement_device_type     'Bruker Kappa APEXII CCD'
_diffrn_measurement_method     '\w and \f scan'
_diffrn_detector_area_resol_mean     ?
_diffrn_reflns_number     22095
_diffrn_reflns_av_R_equivalents     0.0273
_diffrn_reflns_av_sigmaI/netI     0.0171
_diffrn_reflns_theta_min     2.16
_diffrn_reflns_theta_max     24.99
_diffrn_reflns_theta_full     24.99
_diffrn_measured_fraction_theta_max     1.000
_diffrn_measured_fraction_theta_full     1.000
_diffrn_reflns_limit_h_min     -12
_diffrn_reflns_limit_h_max     12
_diffrn_reflns_limit_k_min     -12
_diffrn_reflns_limit_k_max     12
_diffrn_reflns_limit_l_min     -25
_diffrn_reflns_limit_l_max     25
_diffrn_standards_number     ?
_diffrn_standards_interval_count     ?
_diffrn_standards_interval_time     ?
_diffrn_standards_decay_%     ?
_refine_special_details
;
Refinement of <i>F</i>^2^ against ALL reflections. The weighted <i>R</i>-factor
<i>wR</i> and goodness of fit <i>S</i> are based on <i>F</i>^2^, conventional
<i>R</i>-factors <i>R</i> are based on <i>F</i>, with <i>F</i> set to zero for
negative <i>F</i>^2^. The threshold expression of <i>F</i>^2^ >
\s(<i>F</i>^2^) is used only for calculating <i>R</i>-factors(gt) <i>etc</i>.
and is not relevant to the choice of reflections for refinement.
<i>R</i>-factors based on <i>F</i>^2^ are statistically about twice as large
as those based on <i>F</i>, and <i>R</i>- factors based on ALL data will be
even larger.
;
_reflns_number_total     2586
_reflns_number_gt     2345
_reflns_threshold_expression     I>2sigma(I)
_refine_ls_structure_factor_coef     Fsqd
_refine_ls_matrix_type     full
_refine_ls_R_factor_all     0.0352
_refine_ls_R_factor_gt     0.0288
_refine_ls_wR_factor_gt     0.0672
_refine_ls_wR_factor_ref     0.0718
_refine_ls_goodness_of_fit_ref     1.039
_refine_ls_restrained_S_all     1.038
_refine_ls_number_reflns     2586
_refine_ls_number_parameters     186
_refine_ls_number_restraints     2
_refine_ls_hydrogen_treatment     mixed
_refine_ls_weighting_scheme     calc
_refine_ls_weighting_details
         'calc w=1/[\s^2^(Fo^2^)+(0.0306P)^2^+0.7106P] where P=(Fo^2^+2Fc^2^)/3'
_atom_sites_solution_hydrogens     geom
_atom_sites_solution_primary     direct
_atom_sites_solution_secondary     difmap
_refine_ls_shift/su_max     0.001
_refine_ls_shift/su_mean     0.000
_refine_diff_density_max     0.123
_refine_diff_density_min     -0.162
_refine_ls_extinction_method
;
SHELXL97 (Sheldrick, 2008)
;
_refine_ls_extinction_coef     0.0026(4)
_refine_ls_extinction_expression
                                  'Fc^*^=kFc[1+0.001xFc^2^\l^3^/sin(2\q)]^-1/4^'
_refine_ls_abs_structure_details
;
Flack (1983), 1257 Friedel pairs
;
_refine_ls_abs_structure_Flack     -0.02(7)
loop_
    _atom_type_symbol
    _atom_type_description
    _atom_type_scat_dispersion_real
    _atom_type_scat_dispersion_imag
    _atom_type_scat_source
    'C' 'C' 0.0033 0.0016
                         'International Tables Vol C Tables 4.2.6.8 and 6.1.1.4'
    'H' 'H' 0.0000 0.0000
                         'International Tables Vol C Tables 4.2.6.8 and 6.1.1.4'
    'N' 'N' 0.0061 0.0033
                         'International Tables Vol C Tables 4.2.6.8 and 6.1.1.4'
    'O' 'O' 0.0106 0.0060
                         'International Tables Vol C Tables 4.2.6.8 and 6.1.1.4'
    'S' 'S' 0.1246 0.1234
                         'International Tables Vol C Tables 4.2.6.8 and 6.1.1.4'
    'Cl' 'Cl' 0.1484 0.1585
                         'International Tables Vol C Tables 4.2.6.8 and 6.1.1.4'
_computing_data_collection
;
APEX2 (Bruker, 2004)
;
_computing_cell_refinement
;
APEX2 and SAINT (Bruker, 2004)
;
_computing_data_reduction
;
SAINT and XPREP (Bruker, 2004)
;
_computing_structure_solution
;
SIR92 (Altomare <i>et al.</i>,  1993)
;
_computing_structure_refinement
;
SHELXL97 (Sheldrick, 2008)
;
_computing_molecular_graphics
;
ORTEP-3 for Windows (Farrugia, 2012) and Mercury (Macrae <i>et al.</i>,
2008)
;
_computing_publication_material
;
SHELXL97 (Sheldrick, 2008) and PLATON (Spek, 2009)
;
loop_
    _atom_site_type_symbol
    _atom_site_label
    _atom_site_fract_x
    _atom_site_fract_y
    _atom_site_fract_z
    _atom_site_U_iso_or_equiv
    _atom_site_adp_type
    _atom_site_calc_flag
    _atom_site_refinement_flags
    _atom_site_occupancy
    _atom_site_symmetry_multiplicity
    _atom_site_disorder_assembly
    _atom_site_disorder_group
    C C1 -0.1026(3) -0.5080(4) 0.94696(15) 0.0727(9) Uani d . 1 1 . .
    H H1A -0.2001 -0.5364 0.9392 0.109 Uiso calc R 1 1 . .
    H H1B -0.0699 -0.4482 0.9831 0.109 Uiso calc R 1 1 . .
    H H1C -0.0942 -0.5906 0.9539 0.109 Uiso calc R 1 1 . .
    C C2 -0.0151(3) -0.4286(3) 0.89196(13) 0.0480(6) Uani d . 1 1 . .
    C C3 -0.0778(3) -0.4059(3) 0.84061(13) 0.0507(6) Uani d . 1 1 . .
    H H3 -0.1751 -0.4410 0.8405 0.061 Uiso calc R 1 1 . .
    C C4 0.0019(3) -0.3321(3) 0.78968(12) 0.0496(6) Uani d . 1 1 . .
    H H4 -0.0415 -0.3180 0.7553 0.060 Uiso calc R 1 1 . .
    C C5 0.1458(2) -0.2795(2) 0.79003(11) 0.0419(5) Uani d . 1 1 . .
    C C6 0.2103(3) -0.3013(3) 0.84070(12) 0.0483(6) Uani d . 1 1 . .
    H H6 0.3077 -0.2657 0.8408 0.058 Uiso calc R 1 1 . .
    C C7 0.1296(3) -0.3758(3) 0.89098(13) 0.0514(6) Uani d . 1 1 . .
    H H7 0.1730 -0.3911 0.9250 0.062 Uiso calc R 1 1 . .
    C C8 0.1633(3) 0.1027(3) 0.74279(11) 0.0426(5) Uani d . 1 1 . .
    H H8 0.2543 0.1797 0.7474 0.051 Uiso calc R 1 1 . .
    C C9 0.0430(3) 0.1244(3) 0.74794(10) 0.0415(5) Uani d . 1 1 . .
    C C10 -0.0947(3) 0.0146(3) 0.74508(13) 0.0520(6) Uani d . 1 1 . .
    H H10 -0.1127 -0.0766 0.7367 0.062 Uiso calc R 1 1 . .
    C C11 -0.2070(3) 0.0381(3) 0.75456(13) 0.0579(7) Uani d . 1 1 . .
    H H11 -0.3000 -0.0366 0.7526 0.069 Uiso calc R 1 1 . .
    C C12 -0.1789(3) 0.1731(3) 0.76682(12) 0.0522(6) Uani d . 1 1 . .
    C C13 -0.0439(3) 0.2844(3) 0.76863(13) 0.0574(7) Uani d . 1 1 . .
    H H13 -0.0266 0.3758 0.7763 0.069 Uiso calc R 1 1 . .
    C C14 0.0664(3) 0.2595(3) 0.75898(12) 0.0516(6) Uani d . 1 1 . .
    H H14 0.1589 0.3353 0.7599 0.062 Uiso calc R 1 1 . .
    O O1 0.3852(2) -0.1677(2) 0.73010(9) 0.0597(5) Uani d . 1 1 . .
    O O2 0.1652(2) -0.2455(2) 0.67125(8) 0.0605(5) Uani d . 1 1 . .
    S S1 0.24764(7) -0.18427(7) 0.72562(3) 0.04549(16) Uani d . 1 1 . .
    Cl Cl1 -0.31836(9) 0.20068(10) 0.78326(4) 0.0779(3) Uani d . 1 1 . .
    N N1 0.2735(2) -0.0230(2) 0.73014(10) 0.0445(5) Uani d D 1 1 . .
    N N2 0.1474(2) -0.0187(2) 0.73212(9) 0.0424(5) Uani d . 1 1 . .
    H H1 0.337(2) 0.033(2) 0.7573(10) 0.050(8) Uiso d D 1 1 . .
loop_
    _atom_site_aniso_label
    _atom_site_aniso_U_11
    _atom_site_aniso_U_22
    _atom_site_aniso_U_33
    _atom_site_aniso_U_12
    _atom_site_aniso_U_13
    _atom_site_aniso_U_23
    C1 0.0601(19) 0.084(2) 0.0681(19) 0.0315(17) 0.0065(15) 0.0170(17)
    C2 0.0489(14) 0.0454(14) 0.0498(13) 0.0237(12) -0.0031(13) -0.0033(12)
    C3 0.0402(14) 0.0510(15) 0.0621(16) 0.0238(12) -0.0056(12) -0.0032(13)
    C4 0.0518(15) 0.0533(15) 0.0512(14) 0.0319(13) -0.0149(12) -0.0028(13)
    C5 0.0472(14) 0.0423(13) 0.0434(13) 0.0278(12) -0.0050(11) -0.0061(11)
    C6 0.0403(14) 0.0609(16) 0.0473(14) 0.0280(13) -0.0056(11) -0.0017(12)
    C7 0.0511(15) 0.0625(16) 0.0432(12) 0.0304(13) -0.0069(12) 0.0017(13)
    C8 0.0491(15) 0.0436(14) 0.0383(12) 0.0255(12) -0.0016(10) -0.0019(10)
    C9 0.0537(15) 0.0440(13) 0.0353(11) 0.0309(12) -0.0025(10) 0.0000(10)
    C10 0.0600(17) 0.0442(15) 0.0621(16) 0.0338(14) -0.0055(13) -0.0075(12)
    C11 0.0540(16) 0.0562(17) 0.0695(18) 0.0321(14) -0.0018(13) -0.0022(14)
    C12 0.0623(17) 0.0643(18) 0.0480(14) 0.0452(15) -0.0021(12) -0.0023(13)
    C13 0.0733(19) 0.0496(16) 0.0658(17) 0.0430(16) -0.0017(14) -0.0071(13)
    C14 0.0529(16) 0.0444(15) 0.0627(17) 0.0282(13) -0.0049(12) -0.0057(12)
    O1 0.0637(12) 0.0735(13) 0.0631(11) 0.0502(11) 0.0132(9) 0.0121(10)
    O2 0.0933(15) 0.0647(12) 0.0418(9) 0.0533(12) -0.0108(10) -0.0124(9)
    S1 0.0604(4) 0.0513(4) 0.0401(3) 0.0394(3) 0.0020(3) -0.0015(3)
    Cl1 0.0746(5) 0.0945(6) 0.0928(6) 0.0635(5) -0.0005(5) -0.0118(5)
    N1 0.0498(13) 0.0489(12) 0.0446(11) 0.0320(11) -0.0005(10) -0.0030(10)
    N2 0.0511(12) 0.0469(12) 0.0400(11) 0.0327(10) -0.0022(9) -0.0032(9)
_geom_special_details
;
All e.s.d.'s (except the e.s.d. in the dihedral angle between two l.s. planes)
are estimated using the full covariance matrix. The cell e.s.d.'s are taken
into account individually in the estimation of e.s.d.'s in distances, angles
and torsion angles; correlations between e.s.d.'s in cell parameters are only
used when they are defined by crystal symmetry. An approximate (isotropic)
treatment of cell e.s.d.'s is used for estimating e.s.d.'s involving l.s.
planes.
;
loop_
    _geom_bond_atom_site_label_1
    _geom_bond_atom_site_label_2
    _geom_bond_site_symmetry_2
    _geom_bond_distance
    _geom_bond_publ_flag
    C1 C2 . 1.491(4) ?
    C1 H1A . 0.9600 ?
    C1 H1B . 0.9600 ?
    C1 H1C . 0.9600 ?
    C2 C7 . 1.381(3) ?
    C2 C3 . 1.382(4) ?
    C3 C4 . 1.376(4) ?
    C3 H3 . 0.9300 ?
    C4 C5 . 1.374(3) ?
    C4 H4 . 0.9300 ?
    C5 C6 . 1.378(3) ?
    C5 S1 . 1.751(3) ?
    C6 C7 . 1.372(4) ?
    C6 H6 . 0.9300 ?
    C7 H7 . 0.9300 ?
    C8 N2 . 1.265(3) ?
    C8 C9 . 1.447(3) ?
    C8 H8 . 0.9300 ?
    C9 C10 . 1.374(3) ?
    C9 C14 . 1.383(3) ?
    C10 C11 . 1.384(4) ?
    C10 H10 . 0.9300 ?
    C11 C12 . 1.369(4) ?
    C11 H11 . 0.9300 ?
    C12 C13 . 1.360(4) ?
    C12 Cl1 . 1.726(3) ?
    C13 C14 . 1.373(4) ?
    C13 H13 . 0.9300 ?
    C14 H14 . 0.9300 ?
    O1 S1 . 1.4197(18) ?
    O2 S1 . 1.4189(19) ?
    S1 N1 . 1.637(2) ?
    N1 N2 . 1.399(3) ?
    N1 H1 . 0.875(17) ?
loop_
    _geom_angle_atom_site_label_1
    _geom_angle_atom_site_label_2
    _geom_angle_atom_site_label_3
    _geom_angle_site_symmetry_1
    _geom_angle_site_symmetry_3
    _geom_angle
    _geom_angle_publ_flag
    C2 C1 H1A . . 109.5 ?
    C2 C1 H1B . . 109.5 ?
    H1A C1 H1B . . 109.5 ?
    C2 C1 H1C . . 109.5 ?
    H1A C1 H1C . . 109.5 ?
    H1B C1 H1C . . 109.5 ?
    C7 C2 C3 . . 118.4(2) ?
    C7 C2 C1 . . 121.2(3) ?
    C3 C2 C1 . . 120.3(2) ?
    C4 C3 C2 . . 120.9(2) ?
    C4 C3 H3 . . 119.5 ?
    C2 C3 H3 . . 119.5 ?
    C5 C4 C3 . . 119.6(2) ?
    C5 C4 H4 . . 120.2 ?
    C3 C4 H4 . . 120.2 ?
    C4 C5 C6 . . 120.4(2) ?
    C4 C5 S1 . . 119.71(18) ?
    C6 C5 S1 . . 119.89(19) ?
    C7 C6 C5 . . 119.4(2) ?
    C7 C6 H6 . . 120.3 ?
    C5 C6 H6 . . 120.3 ?
    C6 C7 C2 . . 121.2(2) ?
    C6 C7 H7 . . 119.4 ?
    C2 C7 H7 . . 119.4 ?
    N2 C8 C9 . . 121.5(2) ?
    N2 C8 H8 . . 119.3 ?
    C9 C8 H8 . . 119.3 ?
    C10 C9 C14 . . 118.3(2) ?
    C10 C9 C8 . . 122.5(2) ?
    C14 C9 C8 . . 119.1(2) ?
    C9 C10 C11 . . 120.9(2) ?
    C9 C10 H10 . . 119.6 ?
    C11 C10 H10 . . 119.6 ?
    C12 C11 C10 . . 118.8(3) ?
    C12 C11 H11 . . 120.6 ?
    C10 C11 H11 . . 120.6 ?
    C13 C12 C11 . . 121.6(2) ?
    C13 C12 Cl1 . . 119.5(2) ?
    C11 C12 Cl1 . . 118.8(2) ?
    C12 C13 C14 . . 118.8(2) ?
    C12 C13 H13 . . 120.6 ?
    C14 C13 H13 . . 120.6 ?
    C13 C14 C9 . . 121.5(3) ?
    C13 C14 H14 . . 119.3 ?
    C9 C14 H14 . . 119.3 ?
    O2 S1 O1 . . 119.65(12) ?
    O2 S1 N1 . . 106.40(11) ?
    O1 S1 N1 . . 104.78(11) ?
    O2 S1 C5 . . 107.80(12) ?
    O1 S1 C5 . . 109.72(11) ?
    N1 S1 C5 . . 107.91(11) ?
    N2 N1 S1 . . 113.13(16) ?
    N2 N1 H1 . . 113.4(17) ?
    S1 N1 H1 . . 116.2(17) ?
    C8 N2 N1 . . 114.7(2) ?
loop_
    _geom_torsion_atom_site_label_1
    _geom_torsion_atom_site_label_2
    _geom_torsion_atom_site_label_3
    _geom_torsion_atom_site_label_4
    _geom_torsion_site_symmetry_1
    _geom_torsion_site_symmetry_2
    _geom_torsion_site_symmetry_3
    _geom_torsion_site_symmetry_4
    _geom_torsion
    _geom_torsion_publ_flag
    C7 C2 C3 C4 . . . . -0.2(4) ?
    C1 C2 C3 C4 . . . . 179.7(3) ?
    C2 C3 C4 C5 . . . . -0.4(4) ?
    C3 C4 C5 C6 . . . . 0.6(4) ?
    C3 C4 C5 S1 . . . . -179.42(19) ?
    C4 C5 C6 C7 . . . . -0.1(4) ?
    S1 C5 C6 C7 . . . . 179.9(2) ?
    C5 C6 C7 C2 . . . . -0.5(4) ?
    C3 C2 C7 C6 . . . . 0.7(4) ?
    C1 C2 C7 C6 . . . . -179.2(3) ?
    N2 C8 C9 C10 . . . . 3.7(4) ?
    N2 C8 C9 C14 . . . . -179.3(2) ?
    C14 C9 C10 C11 . . . . -1.6(4) ?
    C8 C9 C10 C11 . . . . 175.4(2) ?
    C9 C10 C11 C12 . . . . 0.1(4) ?
    C10 C11 C12 C13 . . . . 1.3(4) ?
    C10 C11 C12 Cl1 . . . . -176.2(2) ?
    C11 C12 C13 C14 . . . . -1.2(4) ?
    Cl1 C12 C13 C14 . . . . 176.3(2) ?
    C12 C13 C14 C9 . . . . -0.4(4) ?
    C10 C9 C14 C13 . . . . 1.8(4) ?
    C8 C9 C14 C13 . . . . -175.3(2) ?
    C4 C5 S1 O2 . . . . -35.4(2) ?
    C6 C5 S1 O2 . . . . 144.6(2) ?
    C4 C5 S1 O1 . . . . -167.3(2) ?
    C6 C5 S1 O1 . . . . 12.8(2) ?
    C4 C5 S1 N1 . . . . 79.1(2) ?
    C6 C5 S1 N1 . . . . -100.9(2) ?
    O2 S1 N1 N2 . . . . 57.70(19) ?
    O1 S1 N1 N2 . . . . -174.64(16) ?
    C5 S1 N1 N2 . . . . -57.77(18) ?
    C9 C8 N2 N1 . . . . -178.3(2) ?
    S1 N1 N2 C8 . . . . 172.28(18) ?
loop_
    _geom_hbond_atom_site_label_D
    _geom_hbond_atom_site_label_H
    _geom_hbond_atom_site_label_A
    _geom_hbond_site_symmetry_A
    _geom_hbond_distance_DH
    _geom_hbond_distance_HA
    _geom_hbond_distance_DA
    _geom_hbond_angle_DHA
    N1 H1 O2 5_555 0.875(17) 2.133(19) 2.952(3) 156(2)
    C1 H1A O1 5_445 0.96 2.55 3.496(5) 169
    C13 H13 Cg 1_565 0.93 2.94 3.823(3) 160
data_New_Global_Publ_Block
_journal_date_recd_electronic     2014-10-14
_journal_date_accepted     2014-10-28
_journal_name_full     'Acta Crystallographica, Section E'
_journal_year     2014
_journal_volume     70
_journal_issue     12
_journal_page_first     o1250
_journal_page_last     o1251
_journal_paper_category     HO
_journal_paper_doi     10.1107/S1600536814023721
_journal_coeditor_code     SU2800
_publ_contact_author_name     'P. Srinivasan'
_publ_contact_author_address
;
Department of Physics
University College of Engineering Panruti
Tamil Nadu 607 106
India
;
_publ_contact_author_email     'sril35@gmail.com'
_publ_contact_author_fax     ?
_publ_contact_author_phone     '9488046400'
_publ_section_title
;
Crystal structure of
(<i>E</i>)-<i>N</i>'-(4-chlorobenzylidene)-4-methylbenzenesulfonohydrazide: a
hexagonal polymorph
;
loop_
    _publ_author_name
    _publ_author_footnote
    _publ_author_address
    'Balaji, J.' .
;
Department of Physics,
University College of Engineering Panruti
Tamil Nadu 607 106
India
;
    'John Francis Xavier, J.' .
;
Department of Chemistry
University College of Engineering Panruti
Tamil Nadu 607 106
India
;
    'Prabu, S.' .
;
Department of Physics,
University College of Engineering Panruti
Tamil Nadu 607 106
India
;
    'Srinivasan, P.' .
;
Department of Physics
University College of Engineering Panruti
Tamil Nadu 607 106
India
;
_publ_section_synopsis     .
