# Supplementary material for: Crystal structure of (E)-N′-(4-chloro­benzyl­idene)-4-methyl­benzene­sulfono­hydrazide: a hexa­gonal polymorph
Source: Acta Crystallogr Sect E Struct Rep Online. 2014 Nov 12;70(Pt 12):o1250–1. doi: 10.1107/S1600536814023721 (PMC4257446; doi:10.1107/S1600536814023721)
Supplement: Supplementary file 2 [file e-70-o1250-Isup2.hkl]

# 
# h,k,l, Fc-squared, Fo-squared, sigma(Fo-squared) and status flag 
# 
data_I
_shelx_title ' THCBL in P6(1)' 
_shelx_refln_list_code          4 
_shelx_F_calc_maximum      280.42 
_exptl_crystal_F_000       960.00 
_reflns_d_resolution_high  0.8411 
 
loop_ 
 _symmetry_equiv_pos_as_xyz 
 'x, y, z' 
 '-x, -y, z+1/2' 
 '-y, x-y, z+1/3' 
 '-x+y, -x, z+2/3' 
 'x-y, x, z+1/6' 
 'y, -x+y, z+5/6' 
 
_cell_length_a    10.8907 
_cell_length_b    10.8907 
_cell_length_c    21.4542 
_cell_angle_alpha  90.000 
_cell_angle_beta   90.000 
_cell_angle_gamma 120.000 
 
_shelx_F_squared_multiplier     1.000 
 
loop_ 
 _refln_index_h 
 _refln_index_k 
 _refln_index_l 
 _refln_F_squared_calc 
 _refln_F_squared_meas 
 _refln_F_squared_sigma 
 _refln_observed_status 
   0   1 -25       63.33       73.80      5.48 o 
  -1   2 -25       43.31       47.64      4.81 o 
   0   2 -25      109.97      117.45      5.82 o 
   0   0 -24      171.26      184.25     11.08 o 
   0   1 -24       71.10       73.35      4.71 o 
  -1   2 -24       64.02       75.44      5.19 o 
   0   2 -24       50.43       52.93      4.51 o 
  -2   3 -24       60.99       71.28      5.57 o 
  -1   3 -24       47.21       62.65      4.51 o 
   0   3 -24       23.11       29.82      4.13 o 
  -3   4 -24       13.71        7.80      3.94 o 
  -2   4 -24       19.55       18.89      4.23 o 
  -1   4 -24       24.08       21.69      3.97 o 
   0   1 -23       20.13       27.24      3.44 o 
  -1   2 -23      192.24      217.01      6.42 o 
   0   2 -23       77.91       82.67      4.55 o 
  -2   3 -23       73.72       76.65      5.36 o 
  -1   3 -23       35.91       45.50      4.12 o 
   0   3 -23       91.22       95.61      4.93 o 
  -3   4 -23        9.96       10.57      4.08 o 
  -2   4 -23       38.07       42.84      4.80 o 
  -1   4 -23        8.72       13.18      3.59 o 
   0   4 -23       64.32       68.12      5.03 o 
  -4   5 -23       14.89       15.83      4.45 o 
  -3   5 -23       39.30       44.24      4.80 o 
  -2   5 -23        6.21       -1.83      4.17 o 
  -1   5 -23      161.39      173.23      7.16 o 
   0   1 -22       46.14       48.14      2.93 o 
  -1   2 -22      219.40      247.41      6.43 o 
   0   2 -22       72.44       83.43      4.50 o 
  -2   3 -22       24.09       19.01      3.67 o 
  -1   3 -22      164.48      177.11      6.17 o 
   0   3 -22       13.93       15.31      3.23 o 
  -3   4 -22       29.13       31.58      4.70 o 
  -2   4 -22       15.19       15.79      3.74 o 
  -1   4 -22      140.23      151.87      6.15 o 
   0   4 -22       35.82       39.86      4.22 o 
  -4   5 -22       97.15      116.06      6.78 o 
  -3   5 -22       65.15       75.18      5.48 o 
  -2   5 -22       38.64       36.72      4.64 o 
  -1   5 -22       11.53       11.34      3.89 o 
   0   5 -22      108.98      120.13      6.60 o 
  -5   6 -22        0.91        3.28      4.68 o 
  -4   6 -22        7.52        1.94      4.16 o 
  -3   6 -22       16.07       17.65      4.75 o 
  -2   6 -22       85.07       90.26      6.73 o 
  -1   6 -22       52.15       58.31      5.66 o 
   0   1 -21       61.79       79.27      3.17 o 
  -1   2 -21      386.10      408.57      6.78 o 
   0   2 -21      110.43      127.56      4.34 o 
  -2   3 -21       26.28       26.81      2.92 o 
  -1   3 -21       21.76       23.66      3.37 o 
   0   3 -21      112.46      126.67      5.10 o 
  -3   4 -21       68.60       72.72      4.47 o 
  -2   4 -21       88.20       94.47      4.99 o 
  -1   4 -21        1.09        5.19      3.02 o 
   0   4 -21       18.17       13.04      3.21 o 
  -4   5 -21       27.81       34.07      4.17 o 
  -3   5 -21       35.64       40.55      4.59 o 
  -2   5 -21       78.85       97.05      5.97 o 
  -1   5 -21       78.63       83.88      5.55 o 
   0   5 -21        3.64        2.32      3.55 o 
  -5   6 -21      341.70      350.94      9.16 o 
  -4   6 -21      106.32      108.47      7.16 o 
  -3   6 -21       11.83       10.80      4.35 o 
  -2   6 -21      114.98      147.83      7.96 o 
  -1   6 -21        3.51        3.00      3.88 o 
   0   6 -21       45.12       54.15      5.26 o 
  -5   7 -21       35.83       44.40      6.40 o 
  -4   7 -21       20.78       14.39      5.24 o 
  -3   7 -21        5.53        3.70      4.32 o 
  -2   7 -21       37.98       35.01      5.92 o 
   0   1 -20       84.06      119.43      3.55 o 
  -1   2 -20      652.87      653.04      7.52 o 
   0   2 -20      235.10      259.66      5.27 o 
  -2   3 -20        1.76        0.88      2.31 o 
  -1   3 -20       51.79       53.80      3.87 o 
   0   3 -20      174.76      187.58      5.69 o 
  -3   4 -20      108.22      109.35      4.86 o 
  -2   4 -20       36.43       45.95      3.88 o 
  -1   4 -20      268.04      289.66      7.04 o 
   0   4 -20       47.06       53.39      4.00 o 
  -4   5 -20       86.03       87.16      5.22 o 
  -3   5 -20      283.80      304.19      7.34 o 
  -2   5 -20       21.57       25.01      4.09 o 
  -1   5 -20       19.42       23.10      4.19 o 
   0   5 -20       12.86       11.45      3.90 o 
  -5   6 -20       17.74       14.34      4.07 o 
  -4   6 -20       27.20       26.43      4.29 o 
  -3   6 -20      100.14       94.60      6.11 o 
  -2   6 -20      110.68      110.77      6.97 o 
  -1   6 -20       26.61       27.05      4.76 o 
   0   6 -20       35.85       46.35      5.45 o 
  -6   7 -20        0.68       -0.03      5.18 o 
  -5   7 -20       77.07       77.74      5.97 o 
  -4   7 -20        2.04       -2.21      4.68 o 
  -3   7 -20       69.55       84.34      7.18 o 
  -2   7 -20       10.01       10.47      4.83 o 
  -1   7 -20       33.01       28.30      5.08 o 
  -4   8 -20       18.69       23.69      5.79 o 
   0   1 -19      854.29      893.42      7.72 o 
  -1   2 -19        3.35        6.41      1.75 o 
   0   2 -19      125.87      140.72      4.29 o 
  -2   3 -19      130.91      149.70      4.39 o 
  -1   3 -19       93.15       89.52      4.43 o 
   0   3 -19      103.96      108.22      4.63 o 
  -3   4 -19       76.37       80.12      4.21 o 
  -2   4 -19      334.82      351.21      6.14 o 
  -1   4 -19       83.35       86.42      4.79 o 
   0   4 -19      554.06      550.92      8.93 o 
  -4   5 -19       50.52       50.74      4.69 o 
  -3   5 -19       45.90       49.15      3.91 o 
  -2   5 -19       23.11       25.09      3.79 o 
  -1   5 -19      106.00      112.14      5.40 o 
   0   5 -19       41.38       47.86      4.36 o 
  -5   6 -19        9.44        9.91      3.82 o 
  -4   6 -19       10.86        7.83      3.89 o 
  -3   6 -19      166.38      178.37      7.84 o 
  -2   6 -19       43.71       44.74      5.44 o 
  -1   6 -19       26.05       29.29      4.74 o 
   0   6 -19       26.43       32.27      4.77 o 
  -6   7 -19      193.71      208.71      7.96 o 
  -5   7 -19       15.32        2.35      4.12 o 
  -4   7 -19      124.91      137.26      6.73 o 
  -3   7 -19       38.98       45.37      5.89 o 
  -2   7 -19      191.62      207.26      9.21 o 
  -1   7 -19       45.60       48.75      5.45 o 
   0   7 -19      205.99      236.46      9.69 o 
  -6   8 -19       63.11       64.00      6.95 o 
  -5   8 -19      122.06      152.86      8.20 o 
  -4   8 -19       17.60       15.43      5.55 o 
  -3   8 -19       26.19       35.81      5.68 o 
  -2   8 -19       80.99       93.43      7.48 o 
   0   0 -18     7380.30     7437.26     75.60 o 
   0   1 -18      871.02      914.05      7.64 o 
  -1   2 -18      125.19      119.41      3.31 o 
   0   2 -18      136.67      146.32      4.18 o 
  -2   3 -18      751.06      760.41      8.15 o 
  -1   3 -18      141.07      127.73      3.99 o 
   0   3 -18      174.71      179.18      5.32 o 
  -3   4 -18      172.17      174.88      5.66 o 
  -2   4 -18      374.66      368.39      6.53 o 
  -1   4 -18       35.45       35.69      3.60 o 
   0   4 -18       75.57       76.52      4.32 o 
  -4   5 -18       20.85       19.76      3.72 o 
  -3   5 -18       22.09       17.47      3.47 o 
  -2   5 -18       67.10       69.73      4.75 o 
  -1   5 -18      112.49      119.77      5.65 o 
   0   5 -18      216.96      207.37      6.01 o 
  -5   6 -18        8.93        8.67      3.86 o 
  -4   6 -18        5.55       -2.10      3.30 o 
  -3   6 -18      229.41      230.07      7.02 o 
  -2   6 -18       39.15       41.92      4.76 o 
  -1   6 -18       67.71       56.82      5.17 o 
   0   6 -18       18.56       18.47      3.75 o 
  -6   7 -18       83.06       91.31      6.22 o 
  -5   7 -18       32.37       29.49      5.40 o 
  -4   7 -18       71.93       69.18      5.29 o 
  -3   7 -18        0.80       -5.93      3.95 o 
  -2   7 -18       47.89       58.45      6.17 o 
  -1   7 -18       25.02       22.20      4.82 o 
   0   7 -18      148.69      158.70      7.14 o 
  -7   8 -18      137.98      149.12      8.71 o 
  -6   8 -18       26.07       25.31      5.79 o 
  -5   8 -18       87.60       79.14      6.87 o 
  -4   8 -18      138.29      156.30      7.02 o 
  -3   8 -18       26.78       24.24      5.49 o 
  -2   8 -18       73.95       80.11      6.92 o 
  -1   8 -18        8.64        9.95      5.10 o 
  -6   9 -18       38.70       30.54      6.15 o 
  -5   9 -18       30.60       31.22      5.36 o 
  -4   9 -18        1.87       -2.27      6.04 o 
  -3   9 -18       35.54       30.94      5.75 o 
   0   1 -17     1254.91     1245.61      8.26 o 
  -1   2 -17      177.62      184.20      3.50 o 
   0   2 -17      107.01      121.05      6.20 o 
  -2   3 -17      332.88      324.90      5.45 o 
  -1   3 -17       31.13       31.11      2.69 o 
   0   3 -17      301.73      304.43      6.32 o 
  -3   4 -17       24.94       23.22      3.39 o 
  -2   4 -17      557.76      571.71      7.90 o 
  -1   4 -17      232.29      219.13      6.10 o 
   0   4 -17      233.89      244.11      6.37 o 
  -4   5 -17       86.93       73.54      5.09 o 
  -3   5 -17      150.88      151.44      6.01 o 
  -2   5 -17      164.43      154.27      4.75 o 
  -1   5 -17      303.26      295.61      5.64 o 
   0   5 -17      120.71      135.19      5.29 o 
  -5   6 -17       59.62       66.52      5.54 o 
  -4   6 -17       21.27       26.13      4.40 o 
  -3   6 -17        4.33        5.35      3.01 o 
  -2   6 -17       35.24       35.14      3.04 o 
  -1   6 -17      165.69      170.51      5.78 o 
   0   6 -17       20.46       21.30      3.78 o 
  -6   7 -17      429.03      465.11     10.84 o 
  -5   7 -17       55.36       66.11      6.27 o 
  -4   7 -17      367.65      373.24      9.16 o 
  -3   7 -17       59.20       64.15      5.07 o 
  -2   7 -17      245.00      237.96      9.19 o 
  -1   7 -17        4.16        2.41      3.34 o 
   0   7 -17        3.76        6.92      3.78 o 
  -7   8 -17      163.93      178.51      9.17 o 
  -6   8 -17      193.94      215.32     10.16 o 
  -5   8 -17      167.91      192.94      9.32 o 
  -4   8 -17       20.31       21.11      4.16 o 
  -3   8 -17       68.80       72.19      6.58 o 
  -2   8 -17       20.83       34.63      5.58 o 
  -1   8 -17      106.36      108.65      6.62 o 
   0   8 -17        2.53        3.20      4.78 o 
  -7   9 -17       16.99       19.42      5.19 o 
  -6   9 -17        1.71        5.25      5.29 o 
  -5   9 -17       85.55       83.07      7.38 o 
  -4   9 -17       28.93       22.01      4.90 o 
  -3   9 -17       49.72       55.87      6.52 o 
  -2   9 -17        1.26        1.11      5.29 o 
   0   1 -16      167.15      194.77      3.00 o 
  -1   2 -16      800.11      764.26      5.90 o 
   0   2 -16     1444.06     1376.23      9.07 o 
  -2   3 -16       68.57       64.35      3.09 o 
  -1   3 -16      491.89      474.40      5.46 o 
   0   3 -16      111.51      114.66      4.53 o 
  -3   4 -16      134.39      124.80      5.03 o 
  -2   4 -16      506.25      498.76      7.16 o 
  -1   4 -16      500.59      490.03      8.54 o 
   0   4 -16        5.55        3.57      2.93 o 
  -4   5 -16      276.63      286.76      8.29 o 
  -3   5 -16       74.49       72.78      4.73 o 
  -2   5 -16       47.55       49.16      3.27 o 
  -1   5 -16       86.07       86.92      3.86 o 
   0   5 -16      121.17      131.01      4.80 o 
  -5   6 -16      129.34      131.73      6.71 o 
  -4   6 -16        1.21        0.66      3.44 o 
  -3   6 -16      282.83      281.23      7.46 o 
  -2   6 -16      107.35      105.74      4.56 o 
  -1   6 -16        2.91        4.42      2.98 o 
   0   6 -16      291.42      296.71      7.91 o 
  -6   7 -16       14.25       21.41      4.03 o 
  -5   7 -16       32.76       33.02      5.33 o 
  -4   7 -16      334.55      341.18      9.30 o 
  -3   7 -16        3.56        2.02      3.13 o 
  -2   7 -16       99.31       96.97      4.34 o 
  -1   7 -16      116.04      120.02      6.04 o 
   0   7 -16       76.12       86.86      6.66 o 
  -7   8 -16       13.40        8.86      5.04 o 
  -6   8 -16      424.12      464.51     12.76 o 
  -5   8 -16       21.00       23.98      5.43 o 
  -4   8 -16       57.88       57.33      5.66 o 
  -3   8 -16       37.68       37.19      4.35 o 
  -2   8 -16       36.05       31.25      4.20 o 
  -1   8 -16       27.39       36.19      4.96 o 
   0   8 -16       24.10       31.43      5.82 o 
  -8   9 -16       46.78       65.57      7.15 o 
  -7   9 -16       40.81       39.43      5.76 o 
  -6   9 -16       65.51       57.90      7.14 o 
  -5   9 -16        0.08       -2.03      4.65 o 
  -4   9 -16       42.76       47.42      5.62 o 
  -3   9 -16       82.71       97.95      6.12 o 
  -2   9 -16       16.12       15.47      4.97 o 
  -1   9 -16      141.22      166.34      9.39 o 
  -6  10 -16       32.22       34.83      6.50 o 
  -5  10 -16       19.92       22.99      5.66 o 
  -4  10 -16       24.44       22.59      5.14 o 
   0   1 -15      631.24      624.97      4.60 o 
  -1   2 -15      104.66      112.69      2.95 o 
   0   2 -15      952.78      946.77      6.56 o 
  -2   3 -15       32.38       28.03      2.12 o 
  -1   3 -15       64.01       65.63      2.38 o 
   0   3 -15      711.62      724.04      7.95 o 
  -3   4 -15       61.81       55.75      3.60 o 
  -2   4 -15      311.75      316.03      5.47 o 
  -1   4 -15       51.86       50.58      2.38 o 
   0   4 -15       10.87        7.64      2.81 o 
  -4   5 -15      439.09      448.57      9.71 o 
  -3   5 -15      216.01      213.38      8.75 o 
  -2   5 -15      362.50      354.07      6.85 o 
  -1   5 -15      279.92      261.19      5.16 o 
   0   5 -15        4.77        0.03      2.85 o 
  -5   6 -15      719.98      722.61     12.72 o 
  -4   6 -15      342.66      315.08      8.63 o 
  -3   6 -15       26.25       27.27      3.93 o 
  -2   6 -15      175.24      198.53      7.31 o 
  -1   6 -15       35.66       34.86      2.61 o 
   0   6 -15      106.66       99.12      5.73 o 
  -6   7 -15       31.83       24.32      4.83 o 
  -5   7 -15       17.00       24.19      4.91 o 
  -4   7 -15       14.74       14.56      3.83 o 
  -3   7 -15        6.75        6.45      2.32 o 
  -2   7 -15        6.87        7.83      2.54 o 
  -1   7 -15      333.21      343.73      6.96 o 
   0   7 -15       64.75       73.14      6.34 o 
  -7   8 -15       15.36       11.86      4.95 o 
  -6   8 -15       43.26       40.60      6.04 o 
  -5   8 -15      128.52      130.13      8.05 o 
  -4   8 -15      109.79       99.41      6.45 o 
  -3   8 -15        2.37       -1.45      2.61 o 
  -2   8 -15      128.35      123.87      5.37 o 
  -1   8 -15      528.78      572.58     10.35 o 
   0   8 -15       76.10       85.35      7.24 o 
  -8   9 -15       93.36      115.70      8.51 o 
  -7   9 -15      232.60      244.40      9.79 o 
  -6   9 -15       89.68       88.72      7.50 o 
  -5   9 -15       47.24       48.40      6.28 o 
  -4   9 -15       65.05       75.60      6.75 o 
  -3   9 -15       67.97       72.09      4.79 o 
  -2   9 -15       25.20       27.77      4.23 o 
  -1   9 -15       82.15       94.98      8.40 o 
   0   9 -15       83.68       95.27      8.28 o 
  -7  10 -15       54.95       57.89      7.37 o 
  -6  10 -15       23.21       18.25      5.80 o 
  -5  10 -15      163.61      174.83      9.92 o 
  -4  10 -15       36.31       40.86      5.60 o 
  -3  10 -15       32.36       37.99      5.04 o 
   0   1 -14      650.15      725.19      4.88 o 
  -1   2 -14     1115.00     1120.26      7.51 o 
   0   2 -14      165.14      161.36      2.53 o 
  -2   3 -14       91.26       94.25      3.03 o 
  -1   3 -14      811.14      767.13      6.08 o 
   0   3 -14      287.60      279.12      4.76 o 
  -3   4 -14       56.42       56.99      3.22 o 
  -2   4 -14      160.72      162.50      3.94 o 
  -1   4 -14      249.36      230.85      3.07 o 
   0   4 -14      106.67       98.68      3.88 o 
  -4   5 -14      314.07      306.05      7.99 o 
  -3   5 -14      471.05      463.03      9.33 o 
  -2   5 -14      650.73      636.31      8.03 o 
  -1   5 -14        7.23       10.83      1.64 o 
   0   5 -14      255.53      255.94      6.74 o 
  -5   6 -14      254.38      263.52     10.21 o 
  -4   6 -14       74.04       86.08      5.36 o 
  -3   6 -14      458.29      463.23      9.57 o 
  -2   6 -14      392.60      371.78      6.58 o 
  -1   6 -14       95.60       98.32      3.79 o 
   0   6 -14      172.19      173.08      5.12 o 
  -6   7 -14       20.31       24.82      3.19 o 
  -5   7 -14      386.04      382.23      7.28 o 
  -4   7 -14       23.16       16.34      2.60 o 
  -3   7 -14       78.34       80.80      4.28 o 
  -2   7 -14       57.86       61.48      3.90 o 
  -1   7 -14      109.97      113.21      5.07 o 
   0   7 -14      260.90      265.08      7.42 o 
  -7   8 -14       14.46       17.72      5.03 o 
  -6   8 -14       80.16       85.63      5.01 o 
  -5   8 -14      126.21      128.54      5.54 o 
  -4   8 -14       93.76       89.92      4.97 o 
  -3   8 -14       42.95       49.85      4.54 o 
  -2   8 -14      102.08      116.95      5.46 o 
  -1   8 -14        9.38       15.24      3.77 o 
   0   8 -14      599.12      637.59     12.48 o 
  -8   9 -14      207.48      226.39     10.52 o 
  -7   9 -14        8.52       12.24      4.65 o 
  -6   9 -14       69.23       84.35      7.41 o 
  -5   9 -14       82.55       82.28      5.61 o 
  -4   9 -14       61.90       69.28      4.98 o 
  -3   9 -14      228.17      235.43      7.07 o 
  -2   9 -14      103.34      118.87      7.78 o 
  -1   9 -14      103.37       98.84      7.57 o 
   0   9 -14       11.62       12.83      5.40 o 
  -8  10 -14       42.76       44.24      6.86 o 
  -7  10 -14       92.85      115.15      8.70 o 
  -6  10 -14        8.23        2.75      5.03 o 
  -5  10 -14       17.35       21.65      4.59 o 
  -4  10 -14       68.88       76.70      6.12 o 
  -3  10 -14       18.02       17.84      4.63 o 
  -2  10 -14      110.58      116.30      7.65 o 
   0   1 -13     3470.01     3458.71     13.91 o 
  -1   2 -13     1654.34     1627.62      8.38 o 
   0   2 -13      111.32       88.59      1.89 o 
  -2   3 -13      182.32      176.91      3.41 o 
  -1   3 -13      201.11      186.36      2.76 o 
   0   3 -13       98.94      106.85      3.34 o 
  -3   4 -13      171.37      157.96      4.26 o 
  -2   4 -13      756.80      748.79      8.16 o 
  -1   4 -13       27.46       26.84      1.60 o 
   0   4 -13       54.56       56.37      3.75 o 
  -4   5 -13        9.17        8.55      3.37 o 
  -3   5 -13      344.92      354.77      6.80 o 
  -2   5 -13       16.73       14.47      1.45 o 
  -1   5 -13     1163.57     1150.95      8.96 o 
   0   5 -13      174.99      169.77      3.55 o 
  -5   6 -13      116.95      117.94      4.19 o 
  -4   6 -13      437.05      448.43      5.42 o 
  -3   6 -13      768.51      741.42     10.29 o 
  -2   6 -13      690.97      666.15      8.75 o 
  -1   6 -13      146.92      147.42      4.50 o 
   0   6 -13      380.95      382.73      7.38 o 
  -6   7 -13      108.36      121.28      5.29 o 
  -5   7 -13       92.97       82.41      4.72 o 
  -4   7 -13      284.25      289.62      6.58 o 
  -3   7 -13       25.29       22.19      3.09 o 
  -2   7 -13      177.55      184.22      5.82 o 
  -1   7 -13        2.00        2.16      2.74 o 
   0   7 -13      325.29      335.36      7.77 o 
  -7   8 -13      203.45      204.20      7.43 o 
  -6   8 -13       66.30       64.62      5.03 o 
  -5   8 -13      194.13      200.27      7.01 o 
  -4   8 -13        4.08        5.28      2.94 o 
  -3   8 -13      270.76      280.14      7.27 o 
  -2   8 -13       59.85       71.13      4.67 o 
  -1   8 -13      103.26      109.60      6.03 o 
   0   8 -13      237.93      250.24      8.44 o 
  -8   9 -13      148.03      167.55      7.69 o 
  -7   9 -13       97.85      107.83      5.95 o 
  -6   9 -13       18.80       25.63      4.44 o 
  -5   9 -13      146.77      152.13      9.72 o 
  -4   9 -13      169.10      167.78      7.26 o 
  -3   9 -13      179.54      210.82      6.91 o 
  -2   9 -13       49.10       46.77      5.01 o 
  -1   9 -13      112.93      133.77      7.81 o 
   0   9 -13       78.58      106.98      7.54 o 
  -9  10 -13       76.35       76.25      6.38 o 
  -8  10 -13        1.36        0.47      3.95 o 
  -7  10 -13        0.31       -3.15      3.76 o 
  -6  10 -13       74.69       84.80      6.21 o 
  -5  10 -13        5.08       -1.89      3.86 o 
  -4  10 -13       47.14       52.55      5.47 o 
  -3  10 -13       89.95      112.51      7.07 o 
  -2  10 -13       30.59       36.84      5.60 o 
  -1  10 -13       66.43       75.09      7.00 o 
  -7  11 -13        7.95        7.22      4.64 o 
  -6  11 -13        8.43        2.84      4.53 o 
  -5  11 -13       41.41       41.57      5.72 o 
  -4  11 -13       17.71       27.23      5.35 o 
   0   0 -12     2661.90     2641.96     25.82 o 
   0   1 -12     2588.84     2641.69     10.76 o 
  -1   2 -12      114.04      143.41      4.03 o 
   0   2 -12      192.87      208.20      3.80 o 
  -2   3 -12      427.64      417.68      4.84 o 
  -1   3 -12       23.70       27.72      1.44 o 
   0   3 -12      215.48      205.69      4.38 o 
  -3   4 -12      146.58      161.21      4.18 o 
  -2   4 -12      162.78      159.67      3.90 o 
  -1   4 -12      974.40     1006.90      7.68 o 
   0   4 -12       61.85       65.32      2.50 o 
  -4   5 -12      299.83      291.40      4.28 o 
  -3   5 -12      881.70      872.11      7.56 o 
  -2   5 -12      361.59      366.32      4.96 o 
  -1   5 -12      804.75      841.57      7.89 o 
   0   5 -12      513.79      485.56      6.19 o 
  -5   6 -12      358.89      337.06      5.75 o 
  -4   6 -12      103.27      114.25      3.59 o 
  -3   6 -12      464.92      455.44      6.50 o 
  -2   6 -12      311.22      314.81      6.34 o 
  -1   6 -12      352.34      324.88      6.05 o 
   0   6 -12      426.18      449.74      8.10 o 
  -6   7 -12      895.02      865.07     11.80 o 
  -5   7 -12       56.42       58.07      4.26 o 
  -4   7 -12      145.05      151.41      5.46 o 
  -3   7 -12       28.53       22.81      3.32 o 
  -2   7 -12      169.79      177.06      5.82 o 
  -1   7 -12      126.01      131.98      5.58 o 
   0   7 -12      583.30      604.31     10.13 o 
  -7   8 -12      287.15      293.17      8.67 o 
  -6   8 -12      142.51      140.06      6.68 o 
  -5   8 -12      123.17      121.91      6.10 o 
  -4   8 -12      310.33      329.42      7.70 o 
  -3   8 -12       33.18       33.99      3.80 o 
  -2   8 -12      331.91      350.91      8.11 o 
  -1   8 -12      492.68      528.04     10.45 o 
   0   8 -12        1.01        5.21      3.73 o 
  -8   9 -12      264.56      262.25      9.17 o 
  -7   9 -12      388.29      409.09     10.44 o 
  -6   9 -12      199.73      202.37      8.01 o 
  -5   9 -12      295.37      306.69      8.78 o 
  -4   9 -12       59.24       60.99      4.71 o 
  -3   9 -12      449.09      450.55      9.68 o 
  -2   9 -12       50.85       56.53      5.85 o 
  -1   9 -12       25.21       23.70      5.02 o 
   0   9 -12        7.43        5.43      4.58 o 
  -9  10 -12       32.80       41.71      5.62 o 
  -8  10 -12       40.87       50.32      5.58 o 
  -7  10 -12       63.04       59.93      5.94 o 
  -6  10 -12        8.57        7.10      4.28 o 
  -5  10 -12       18.74       22.23      4.53 o 
  -4  10 -12       97.37      108.93      6.87 o 
  -3  10 -12       10.77       19.04      5.13 o 
  -2  10 -12       19.11       15.23      5.07 o 
  -1  10 -12       75.64       90.24      7.43 o 
  -8  11 -12       13.03        7.94      4.57 o 
  -7  11 -12       44.45       50.69      5.93 o 
  -6  11 -12        9.38        9.45      4.61 o 
  -5  11 -12       25.13       40.71      5.44 o 
  -4  11 -12      196.56      253.25      9.71 o 
  -3  11 -12       32.59       29.66      5.92 o 
   0   1 -11     1839.16     1697.87      7.59 o 
  -1   2 -11     2844.32     2708.76     12.03 o 
   0   2 -11     1010.24     1036.96      7.62 o 
  -2   3 -11      492.06      483.37      5.04 o 
  -1   3 -11     1417.11     1417.55      9.27 o 
   0   3 -11     1049.55     1048.86      9.86 o 
  -3   4 -11      266.81      253.80      4.82 o 
  -2   4 -11      477.60      443.05      5.76 o 
  -1   4 -11     1477.94     1501.91     10.08 o 
   0   4 -11     1018.04      994.78      8.24 o 
  -4   5 -11      108.97      105.08      2.87 o 
  -3   5 -11      102.54       92.10      2.36 o 
  -2   5 -11      162.39      163.42      3.56 o 
  -1   5 -11      600.25      589.17      7.19 o 
   0   5 -11       14.18       16.03      1.80 o 
  -5   6 -11       40.38       31.96      2.75 o 
  -4   6 -11      289.05      306.84      4.17 o 
  -3   6 -11      179.63      189.29      4.16 o 
  -2   6 -11      312.83      310.94      6.11 o 
  -1   6 -11      279.83      286.63      7.53 o 
   0   6 -11       70.73       65.05      4.14 o 
  -6   7 -11      387.34      387.12      8.10 o 
  -5   7 -11       52.55       59.27      4.47 o 
  -4   7 -11      128.10      131.64      5.16 o 
  -3   7 -11       44.34       38.71      3.60 o 
  -2   7 -11      491.66      473.47      9.16 o 
  -1   7 -11      101.89      115.65      5.27 o 
   0   7 -11      137.53      149.00      5.94 o 
  -7   8 -11      176.07      185.66      7.48 o 
  -6   8 -11     1102.13     1115.79     15.58 o 
  -5   8 -11      134.22      131.04      6.47 o 
  -4   8 -11       19.69       17.54      4.11 o 
  -3   8 -11       37.29       42.14      3.98 o 
  -2   8 -11      291.27      314.83      8.78 o 
  -1   8 -11      112.16      120.38      6.22 o 
   0   8 -11       47.28       52.74      5.15 o 
  -8   9 -11       78.25       81.82      6.27 o 
  -7   9 -11      622.42      678.81     11.93 o 
  -6   9 -11        1.81        0.85      4.02 o 
  -5   9 -11       46.26       44.31      4.94 o 
  -4   9 -11       63.68       59.09      4.74 o 
  -3   9 -11       43.61       45.58      4.82 o 
  -2   9 -11      106.14       95.45      6.88 o 
  -1   9 -11      263.73      262.97      9.64 o 
   0   9 -11       98.39       99.01      7.31 o 
  -9  10 -11      104.08      123.89      7.66 o 
  -8  10 -11       51.62       66.29      6.07 o 
  -7  10 -11      117.88      125.63      7.40 o 
  -6  10 -11       71.92       79.76      6.26 o 
  -5  10 -11        2.35        3.36      4.03 o 
  -4  10 -11      214.55      204.96      8.53 o 
  -3  10 -11      402.57      422.36     12.04 o 
  -2  10 -11      146.60      156.12      8.66 o 
  -1  10 -11       65.91       73.06      7.15 o 
   0  10 -11       17.35       18.23      5.44 o 
  -8  11 -11       13.00       21.62      5.21 o 
  -7  11 -11        2.05       -1.51      4.49 o 
  -6  11 -11        1.20        4.13      4.43 o 
  -5  11 -11       49.18       62.37      6.15 o 
  -4  11 -11       26.33       23.17      5.03 o 
  -3  11 -11      107.97      129.93      8.68 o 
   0   1 -10     1031.30     1067.35      5.50 o 
  -1   2 -10        0.94        2.21      0.96 o 
   0   2 -10     3116.14     3127.56     16.13 o 
  -2   3 -10      790.23      804.18      6.30 o 
  -1   3 -10      124.81      117.67      2.31 o 
   0   3 -10      428.77      417.99      4.51 o 
  -3   4 -10      800.31      816.92      6.14 o 
  -2   4 -10      165.89      189.65      3.49 o 
  -1   4 -10       47.18       42.35      1.92 o 
   0   4 -10       70.57       72.45      2.77 o 
  -4   5 -10      889.35      900.26      8.06 o 
  -3   5 -10      179.71      189.19      3.23 o 
  -2   5 -10        3.08        2.96      1.52 o 
  -1   5 -10      224.98      209.39      4.48 o 
   0   5 -10       88.96       87.67      2.71 o 
  -5   6 -10       78.01       73.80      3.74 o 
  -4   6 -10      265.80      257.09      4.27 o 
  -3   6 -10      224.70      235.39      5.23 o 
  -2   6 -10      541.94      534.03      7.15 o 
  -1   6 -10      994.37     1003.42     11.11 o 
   0   6 -10     1016.37     1019.28     12.27 o 
  -6   7 -10      226.99      219.43      6.13 o 
  -5   7 -10     1011.12     1010.36     13.71 o 
  -4   7 -10        8.15        4.24      2.73 o 
  -3   7 -10      573.61      589.99      9.35 o 
  -2   7 -10      289.17      273.43      8.08 o 
  -1   7 -10      347.00      331.69      7.57 o 
   0   7 -10      899.44      876.63     12.08 o 
  -7   8 -10       25.17       28.79      4.65 o 
  -6   8 -10      695.08      723.41     12.41 o 
  -5   8 -10      370.54      380.85      9.22 o 
  -4   8 -10      461.95      470.37      8.99 o 
  -3   8 -10      857.23      837.57     12.74 o 
  -2   8 -10        8.26        5.75      3.80 o 
  -1   8 -10      113.65      122.96      6.20 o 
   0   8 -10       93.36       97.00      6.29 o 
  -8   9 -10      114.16      129.22      7.15 o 
  -7   9 -10      169.11      163.61      7.13 o 
  -6   9 -10      147.12      152.58      7.39 o 
  -5   9 -10      259.55      243.35      8.17 o 
  -4   9 -10       14.09        9.08      3.58 o 
  -3   9 -10      378.70      383.77      9.58 o 
  -2   9 -10       96.60      110.61      7.28 o 
  -1   9 -10       26.19       28.45      5.28 o 
   0   9 -10      102.44      116.02      7.74 o 
  -9  10 -10       16.29       25.34      4.85 o 
  -8  10 -10        2.34       -0.85      4.09 o 
  -7  10 -10       35.69       42.33      5.47 o 
  -6  10 -10       23.71       20.93      4.79 o 
  -5  10 -10      264.32      265.47      9.06 o 
  -4  10 -10        0.57        6.33      4.24 o 
  -3  10 -10      493.50      502.36     12.94 o 
  -2  10 -10      117.35      113.72      7.85 o 
  -1  10 -10       39.36       53.34      6.53 o 
   0  10 -10       84.38       90.53      7.78 o 
  -9  11 -10       15.63       15.20      5.17 o 
  -8  11 -10      104.04      110.14      7.60 o 
  -7  11 -10       58.88       66.74      6.33 o 
  -6  11 -10       44.27       51.70      5.79 o 
  -5  11 -10       32.97       32.27      5.24 o 
  -4  11 -10       27.88       37.39      5.60 o 
  -3  11 -10       58.06       62.14      6.87 o 
  -2  11 -10       17.82       21.28      5.74 o 
   0   1  -9     3086.40     2867.76     11.01 o 
  -1   2  -9     2988.02     3019.90     13.07 o 
   0   2  -9      279.39      318.71      4.16 o 
  -2   3  -9      288.03      319.99      3.67 o 
  -1   3  -9       51.96       44.62      1.50 o 
   0   3  -9     1012.13      981.86      7.43 o 
  -3   4  -9     2760.38     2722.90     14.57 o 
  -2   4  -9     2443.80     2340.59     13.49 o 
  -1   4  -9       73.23       79.36      3.02 o 
   0   4  -9      790.28      804.70      7.09 o 
  -4   5  -9      257.94      243.95      4.08 o 
  -3   5  -9       84.81       82.94      2.46 o 
  -2   5  -9       78.07       75.87      3.28 o 
  -1   5  -9       39.83       29.99      2.26 o 
   0   5  -9      210.41      218.06      3.99 o 
  -5   6  -9      764.92      722.82     10.56 o 
  -4   6  -9      170.52      181.21      4.05 o 
  -3   6  -9      259.87      269.17      5.45 o 
  -2   6  -9      416.74      425.96      6.82 o 
  -1   6  -9      937.82      957.30      9.77 o 
   0   6  -9      357.03      353.85      6.22 o 
  -6   7  -9     1524.26     1544.78     15.11 o 
  -5   7  -9      525.02      488.59      7.59 o 
  -4   7  -9       81.44       82.36      4.01 o 
  -3   7  -9        2.39        2.07      2.65 o 
  -2   7  -9      607.79      615.39     11.36 o 
  -1   7  -9        5.32        4.49      2.85 o 
   0   7  -9      297.61      293.30      7.37 o 
  -7   8  -9       18.32       25.20      4.43 o 
  -6   8  -9      510.77      557.56     11.08 o 
  -5   8  -9       85.41       89.92      5.65 o 
  -4   8  -9       96.82       88.99      4.94 o 
  -3   8  -9       11.82       19.50      3.81 o 
  -2   8  -9      126.10      120.46      6.85 o 
  -1   8  -9      321.97      305.93      8.33 o 
   0   8  -9       18.97       18.91      4.36 o 
  -8   9  -9      183.84      210.71      8.83 o 
  -7   9  -9      321.26      348.99      8.98 o 
  -6   9  -9       13.05       12.68      4.24 o 
  -5   9  -9        3.96        7.68      3.79 o 
  -4   9  -9      101.30       91.33      5.35 o 
  -3   9  -9        1.95       10.00      3.58 o 
  -2   9  -9      115.31      110.53      7.33 o 
  -1   9  -9      164.04      175.86      8.90 o 
   0   9  -9       24.01       29.66      5.61 o 
  -9  10  -9       12.68       15.15      4.85 o 
  -8  10  -9        2.28       -3.70      4.36 o 
  -7  10  -9      349.75      331.37      9.18 o 
  -6  10  -9       50.29       47.80      5.40 o 
  -5  10  -9      103.71      113.24      6.73 o 
  -4  10  -9       33.57       41.02      5.17 o 
  -3  10  -9        4.14        9.13      4.61 o 
  -2  10  -9       41.08       41.84      6.08 o 
  -1  10  -9        7.30        7.20      4.72 o 
   0  10  -9       49.56       54.52      6.63 o 
  -9  11  -9       51.95       58.02      6.35 o 
  -8  11  -9       33.13       40.80      5.78 o 
  -7  11  -9       34.61       40.64      5.68 o 
  -6  11  -9      178.79      197.10      8.75 o 
  -5  11  -9      130.06      127.09      7.63 o 
  -4  11  -9       21.41       24.63      5.17 o 
  -3  11  -9       59.08       73.13      7.21 o 
  -2  11  -9       40.89       66.03      7.95 o 
  -7  12  -9       16.05       25.40      6.13 o 
  -6  12  -9       38.47       44.09      6.63 o 
  -5  12  -9      112.89      116.62      8.66 o 
   0   1  -8      280.85      291.02      5.56 o 
  -1   2  -8      237.46      267.21      2.53 o 
   0   2  -8     1737.65     1787.20      9.30 o 
  -2   3  -8     1376.74     1588.35      8.46 o 
  -1   3  -8      221.94      259.38      3.20 o 
   0   3  -8       77.29       92.20      2.09 o 
  -3   4  -8      760.85      703.61      5.45 o 
  -2   4  -8     1046.16     1091.27      7.82 o 
  -1   4  -8      582.03      578.39      7.07 o 
   0   4  -8      106.05       97.35      2.78 o 
  -4   5  -8      418.54      397.25      4.52 o 
  -3   5  -8      278.25      252.19      4.04 o 
  -2   5  -8       61.23       68.22      2.91 o 
  -1   5  -8       20.29       23.67      2.17 o 
   0   5  -8      115.53      138.79      3.03 o 
  -5   6  -8      170.02      168.13      2.78 o 
  -4   6  -8      546.18      531.90      6.15 o 
  -3   6  -8     1008.70     1007.97      9.67 o 
  -2   6  -8     1358.88     1341.06     13.10 o 
  -1   6  -8      482.76      482.43      7.29 o 
   0   6  -8     1185.88     1167.04     11.24 o 
  -6   7  -8     1451.58     1447.57     12.52 o 
  -5   7  -8      921.22      896.04      9.19 o 
  -4   7  -8      151.83      136.25      4.62 o 
  -3   7  -8      799.52      790.67      9.54 o 
  -2   7  -8      133.31      139.91      5.18 o 
  -1   7  -8      770.53      776.93     11.69 o 
   0   7  -8      187.60      178.45      6.17 o 
  -7   8  -8      374.76      410.49      9.96 o 
  -6   8  -8      768.51      792.25     12.98 o 
  -5   8  -8      568.64      567.58     10.99 o 
  -4   8  -8      588.39      538.69      9.34 o 
  -3   8  -8     1413.06     1394.42     16.79 o 
  -2   8  -8        2.96        2.73      3.92 o 
  -1   8  -8       68.11       62.83      4.97 o 
   0   8  -8      520.59      535.27     11.60 o 
  -8   9  -8      227.24      238.24      8.75 o 
  -7   9  -8      133.66      136.31      7.17 o 
  -6   9  -8      423.17      427.92     10.30 o 
  -5   9  -8      195.37      187.81      8.01 o 
  -4   9  -8       18.30       15.29      3.58 o 
  -3   9  -8      663.93      706.95     14.33 o 
  -2   9  -8       86.10       86.25      6.80 o 
  -1   9  -8       11.48       18.72      5.13 o 
   0   9  -8       32.09       33.32      5.60 o 
  -9  10  -8       14.13       13.42      4.73 o 
  -8  10  -8       15.26       12.67      4.82 o 
  -7  10  -8       75.83       68.40      5.49 o 
  -6  10  -8       68.61       69.24      5.78 o 
  -5  10  -8      434.82      435.23     10.64 o 
  -4  10  -8       31.29       31.56      4.84 o 
  -3  10  -8      182.22      197.94      9.38 o 
  -2  10  -8      144.13      158.95      9.00 o 
  -1  10  -8       54.25       54.53      6.49 o 
   0  10  -8       77.68       78.63      7.33 o 
 -10  11  -8        1.35        3.39      5.01 o 
  -9  11  -8       32.42       39.37      5.95 o 
  -8  11  -8       93.31       99.22      7.49 o 
  -7  11  -8       26.64       31.57      5.89 o 
  -6  11  -8       34.26       36.66      5.29 o 
  -5  11  -8      161.50      155.48      8.17 o 
  -4  11  -8      112.79      115.94      7.54 o 
  -3  11  -8       27.05       39.06      6.24 o 
  -2  11  -8       80.45       93.43      8.15 o 
  -1  11  -8       30.33       39.82      6.81 o 
  -8  12  -8        9.07       12.88      5.20 o 
  -7  12  -8       38.29       40.80      6.61 o 
  -6  12  -8        7.11       16.82      5.79 o 
  -5  12  -8      147.01      164.45      9.88 o 
  -4  12  -8       20.82       10.93      5.99 o 
   0   1  -7    13244.50    13269.60     48.40 o 
  -1   2  -7     4067.96     4002.57     16.54 o 
   0   2  -7     2399.37     2454.77     11.69 o 
  -2   3  -7     2863.20     2947.48     13.72 o 
  -1   3  -7     1886.32     1888.13     12.91 o 
   0   3  -7     1680.39     1748.94     11.51 o 
  -3   4  -7      363.52      346.86      3.98 o 
  -2   4  -7     2147.59     2201.94     14.27 o 
  -1   4  -7      610.10      639.06      6.77 o 
   0   4  -7     2225.09     2273.62     15.10 o 
  -4   5  -7      243.34      255.09      3.26 o 
  -3   5  -7     1077.81     1114.90      8.49 o 
  -2   5  -7      466.08      442.76      6.61 o 
  -1   5  -7      808.45      781.08      8.43 o 
   0   5  -7       32.80       30.62      1.84 o 
  -5   6  -7      533.31      538.49      5.74 o 
  -4   6  -7      517.49      507.64      6.43 o 
  -3   6  -7      561.86      576.51      7.03 o 
  -2   6  -7      436.25      466.36      6.22 o 
  -1   6  -7      595.74      585.58      6.51 o 
   0   6  -7       96.47      106.10      4.00 o 
  -6   7  -7       55.54       59.62      3.63 o 
  -5   7  -7      221.19      222.39      4.73 o 
  -4   7  -7       65.89       51.87      2.98 o 
  -3   7  -7       17.08       16.34      2.23 o 
  -2   7  -7      611.83      572.79     10.07 o 
  -1   7  -7       71.85       71.17      3.98 o 
   0   7  -7      595.04      548.99     11.77 o 
  -7   8  -7     1211.17     1240.37     16.93 o 
  -6   8  -7       57.26       53.97      3.96 o 
  -5   8  -7      301.47      298.94      7.34 o 
  -4   8  -7       59.86       56.79      3.53 o 
  -3   8  -7      194.57      181.44      6.69 o 
  -2   8  -7      598.14      584.26     10.09 o 
  -1   8  -7      184.51      174.85      6.69 o 
   0   8  -7      486.14      478.94     10.96 o 
  -8   9  -7      616.52      609.72     12.80 o 
  -7   9  -7       23.77       23.90      4.69 o 
  -6   9  -7      248.62      253.56      7.59 o 
  -5   9  -7      241.73      241.85      7.22 o 
  -4   9  -7      415.10      428.27      8.83 o 
  -3   9  -7       12.84       13.45      4.50 o 
  -2   9  -7       72.60       72.26      6.40 o 
  -1   9  -7      137.93      130.97      7.89 o 
   0   9  -7       51.30       72.65      6.84 o 
  -9  10  -7        6.59       10.81      4.81 o 
  -8  10  -7       19.92       33.09      5.21 o 
  -7  10  -7       36.68       41.36      4.91 o 
  -6  10  -7        8.06        0.81      3.80 o 
  -5  10  -7       77.37       82.59      6.17 o 
  -4  10  -7      152.36      139.42      7.32 o 
  -3  10  -7      525.32      540.84     13.52 o 
  -2  10  -7       66.59       84.37      7.30 o 
  -1  10  -7       64.53       70.50      7.76 o 
   0  10  -7      112.16      128.55      8.89 o 
 -10  11  -7       20.85       27.91      6.19 o 
  -9  11  -7       92.60      104.99      7.98 o 
  -8  11  -7       71.91       78.25      7.03 o 
  -7  11  -7        5.93        4.85      4.82 o 
  -6  11  -7        3.34        7.75      4.63 o 
  -5  11  -7      100.81      115.63      7.35 o 
  -4  11  -7       22.24       24.67      5.55 o 
  -3  11  -7      256.89      282.71     11.13 o 
  -2  11  -7       55.79       59.72      7.20 o 
  -1  11  -7       23.25       17.73      6.03 o 
  -8  12  -7       90.74      124.29      8.26 o 
  -7  12  -7       75.48       99.72      8.24 o 
  -6  12  -7       14.07       15.08      5.47 o 
  -5  12  -7        1.57        4.38      5.14 o 
  -4  12  -7       28.99       33.79     10.03 o 
   0   0  -6    78637.27    78362.09   1650.64 o 
   0   1  -6     7674.40     7913.30     26.11 o 
  -1   2  -6      252.73      281.45      2.40 o 
   0   2  -6      286.31      322.00      2.96 o 
  -2   3  -6      180.26      133.18      1.98 o 
  -1   3  -6     1915.34     1954.55     13.06 o 
   0   3  -6      634.11      574.91      5.81 o 
  -3   4  -6      442.80      490.40      4.72 o 
  -2   4  -6      592.37      637.51      6.15 o 
  -1   4  -6     2356.88     2352.68     16.05 o 
   0   4  -6       70.80       62.50      2.45 o 
  -4   5  -6      536.83      513.44      5.08 o 
  -3   5  -6     2437.97     2351.11     14.75 o 
  -2   5  -6     4793.41     4942.98     29.66 o 
  -1   5  -6     1443.31     1476.57     11.07 o 
   0   5  -6     1349.17     1341.35     10.16 o 
  -5   6  -6      549.96      543.29      6.63 o 
  -4   6  -6      389.80      343.11      4.95 o 
  -3   6  -6      270.81      271.32      4.66 o 
  -2   6  -6     2239.73     2280.29     17.16 o 
  -1   6  -6      594.25      634.93      7.39 o 
   0   6  -6      948.76      961.07      9.43 o 
  -6   7  -6      938.59      940.67     10.76 o 
  -5   7  -6       63.80       65.34      3.26 o 
  -4   7  -6      516.99      534.80      7.07 o 
  -3   7  -6      205.79      209.31      5.37 o 
  -2   7  -6       28.40       25.33      2.69 o 
  -1   7  -6      324.88      310.22      6.55 o 
   0   7  -6      672.38      671.45      8.92 o 
  -7   8  -6      680.22      707.96     10.84 o 
  -6   8  -6       95.37       99.36      4.61 o 
  -5   8  -6      690.79      674.19     10.32 o 
  -4   8  -6       53.08       47.83      3.34 o 
  -3   8  -6      110.75      102.34      5.52 o 
  -2   8  -6      722.55      737.44     11.43 o 
  -1   8  -6      979.12      972.93     12.03 o 
   0   8  -6       47.50       47.57      5.81 o 
  -8   9  -6      224.42      224.63      8.76 o 
  -7   9  -6      608.50      633.33     11.45 o 
  -6   9  -6      214.93      208.08      6.49 o 
  -5   9  -6      562.84      581.65     10.23 o 
  -4   9  -6      172.09      145.71      6.19 o 
  -3   9  -6     1112.66     1090.85     15.39 o 
  -2   9  -6      123.90      128.60      7.73 o 
  -1   9  -6       73.34       85.32      6.90 o 
   0   9  -6        2.37       11.18      4.83 o 
  -9  10  -6       52.19       55.35      6.39 o 
  -8  10  -6      300.09      331.58      9.42 o 
  -7  10  -6      162.84      160.21      6.53 o 
  -6  10  -6      137.35      150.42      6.70 o 
  -5  10  -6       35.18       26.71      4.70 o 
  -4  10  -6      130.90      116.32      7.91 o 
  -3  10  -6       68.03       76.70      6.82 o 
  -2  10  -6       22.28       24.10      5.32 o 
  -1  10  -6        0.55       -4.02      4.46 o 
   0  10  -6       47.43       52.48      6.88 o 
 -10  11  -6       18.49       14.64      5.34 o 
  -9  11  -6        1.04       -2.51      4.46 o 
  -8  11  -6       25.34       20.88      4.53 o 
  -7  11  -6       31.92       44.91      5.62 o 
  -6  11  -6        8.18        9.03      5.04 o 
  -5  11  -6       20.16       34.02      5.15 o 
  -4  11  -6      286.19      324.47     11.54 o 
  -3  11  -6       73.61       79.28      7.48 o 
  -2  11  -6      127.59      129.36      9.11 o 
  -1  11  -6        9.65        2.44      5.17 o 
  -9  12  -6       31.31       33.62      5.88 o 
  -8  12  -6        5.80        8.27      5.29 o 
  -7  12  -6      119.56      141.61      9.50 o 
  -6  12  -6       46.41       43.67      7.27 o 
  -5  12  -6        2.62        5.42      5.46 o 
  -4  12  -6       20.17       19.89      6.06 o 
  -3  12  -6       29.90       36.51      6.75 o 
   0   1  -5     2254.86     2310.92      9.03 o 
  -1   2  -5    12424.17    12357.71     48.14 o 
   0   2  -5     1974.25     1939.09      9.70 o 
  -2   3  -5      504.84      419.18      3.75 o 
  -1   3  -5      318.30      279.31      3.32 o 
   0   3  -5       59.48       55.03      1.93 o 
  -3   4  -5      961.20     1023.23      7.03 o 
  -2   4  -5      393.49      372.30      3.97 o 
  -1   4  -5     1073.58     1078.30      8.34 o 
   0   4  -5     1318.16     1371.62      8.99 o 
  -4   5  -5      382.20      397.70      4.66 o 
  -3   5  -5      459.06      491.29      5.14 o 
  -2   5  -5     2104.31     2277.39     16.08 o 
  -1   5  -5     3924.61     4001.84     23.68 o 
   0   5  -5      886.24      893.46     10.81 o 
  -5   6  -5      109.29       90.87      3.41 o 
  -4   6  -5     1802.40     1786.77     14.70 o 
  -3   6  -5      227.01      226.38      4.72 o 
  -2   6  -5     1496.05     1445.10     12.63 o 
  -1   6  -5      586.24      565.09      7.92 o 
   0   6  -5     1054.52     1045.82     10.04 o 
  -6   7  -5       48.76       50.20      3.27 o 
  -5   7  -5      260.25      266.97      5.47 o 
  -4   7  -5      939.69      960.19      9.57 o 
  -3   7  -5      122.07      134.33      4.88 o 
  -2   7  -5       33.51       34.30      3.19 o 
  -1   7  -5      194.38      198.49      6.17 o 
   0   7  -5      323.88      317.96      6.31 o 
  -7   8  -5     2159.70     2141.19     19.14 o 
  -6   8  -5     1367.85     1360.09     13.19 o 
  -5   8  -5      329.81      328.09      7.64 o 
  -4   8  -5       15.92        7.07      2.22 o 
  -3   8  -5      354.92      348.20      8.23 o 
  -2   8  -5      112.46      107.29      5.55 o 
  -1   8  -5      130.45      133.07      6.20 o 
   0   8  -5      180.35      171.64      7.09 o 
  -8   9  -5       25.91       29.26      4.43 o 
  -7   9  -5      497.07      506.65      9.69 o 
  -6   9  -5      227.29      222.47      6.67 o 
  -5   9  -5      335.80      339.09      8.12 o 
  -4   9  -5      326.09      304.65      8.56 o 
  -3   9  -5      260.21      290.27      8.62 o 
  -2   9  -5       85.53       77.05      6.64 o 
  -1   9  -5      190.11      207.63      9.36 o 
   0   9  -5      485.23      499.07     13.10 o 
  -9  10  -5        4.35       -1.25      4.14 o 
  -8  10  -5      162.89      167.11      7.57 o 
  -7  10  -5       17.33       12.64      4.03 o 
  -6  10  -5      166.74      173.40      6.87 o 
  -5  10  -5       33.96       26.83      4.39 o 
  -4  10  -5      255.85      240.90      9.54 o 
  -3  10  -5      669.82      706.80     15.03 o 
  -2  10  -5        5.00        5.74      4.63 o 
  -1  10  -5       57.95       58.39      6.59 o 
   0  10  -5       66.71       65.78      7.01 o 
 -10  11  -5       36.79       33.73      6.99 o 
  -9  11  -5       26.19       28.90      4.87 o 
  -8  11  -5       20.39       22.02      4.69 o 
  -7  11  -5        5.76        2.18      3.72 o 
  -6  11  -5        4.52        3.20      4.73 o 
  -5  11  -5       95.48      110.67      8.08 o 
  -4  11  -5       10.66        3.81      4.79 o 
  -3  11  -5       14.54       10.86      5.19 o 
  -2  11  -5        4.32        3.33      4.88 o 
  -1  11  -5        3.78        1.56      5.26 o 
  -9  12  -5        7.57        4.22      5.50 o 
  -8  12  -5        3.12        3.70      5.08 o 
  -7  12  -5       31.05       38.60      5.94 o 
  -6  12  -5        9.30       13.99      5.50 o 
  -5  12  -5      156.67      162.21      9.84 o 
  -4  12  -5       66.54       82.15      8.29 o 
  -3  12  -5       48.44       53.51      8.90 o 
   0   1  -4     8549.16     8402.77     31.08 o 
  -1   2  -4    11886.92    11722.88     43.63 o 
   0   2  -4      304.12      302.39      2.78 o 
  -2   3  -4      358.02      387.24      3.20 o 
  -1   3  -4    11106.53    10784.63     48.43 o 
   0   3  -4      225.22      232.79      2.94 o 
  -3   4  -4      117.70      132.18      2.31 o 
  -2   4  -4       10.59       17.77      1.38 o 
  -1   4  -4      812.82      805.92      6.99 o 
   0   4  -4      517.66      542.57      5.40 o 
  -4   5  -4      246.54      226.62      3.63 o 
  -3   5  -4     1088.94     1036.81      8.41 o 
  -2   5  -4     2207.82     2212.70     15.85 o 
  -1   5  -4      543.87      521.57      6.18 o 
   0   5  -4     1498.07     1464.91      9.42 o 
  -5   6  -4      805.94      773.53      7.82 o 
  -4   6  -4      168.71      171.41      4.54 o 
  -3   6  -4     1104.10     1083.28     11.03 o 
  -2   6  -4     1011.53     1086.16     11.42 o 
  -1   6  -4     1209.84     1175.04     11.40 o 
   0   6  -4      918.08      913.09      9.15 o 
  -6   7  -4      220.12      222.95      5.67 o 
  -5   7  -4     2013.33     2067.03     16.71 o 
  -4   7  -4      156.87      180.40      5.92 o 
  -3   7  -4      706.75      689.25     10.05 o 
  -2   7  -4      111.71      113.18      5.10 o 
  -1   7  -4      313.05      315.72      5.69 o 
   0   7  -4      494.94      514.98      7.41 o 
  -7   8  -4      589.32      588.06      9.52 o 
  -6   8  -4      310.58      311.09      6.36 o 
  -5   8  -4       92.53       82.90      5.16 o 
  -4   8  -4      389.99      385.91      6.40 o 
  -3   8  -4      269.57      251.97      7.34 o 
  -2   8  -4      348.98      333.13      8.16 o 
  -1   8  -4      102.96       96.24      5.92 o 
   0   8  -4      393.73      410.94      8.77 o 
  -8   9  -4      425.88      434.56      8.71 o 
  -7   9  -4        8.96       11.74      3.35 o 
  -6   9  -4      143.94      148.41      5.53 o 
  -5   9  -4       45.38       39.75      3.90 o 
  -4   9  -4      406.45      400.77      9.69 o 
  -3   9  -4      412.79      421.11      9.89 o 
  -2   9  -4      248.43      237.52      8.00 o 
  -1   9  -4      161.34      151.81      7.04 o 
   0   9  -4       93.93       82.63      5.92 o 
  -9  10  -4       50.73       53.50      5.70 o 
  -8  10  -4      163.73      161.41      7.17 o 
  -7  10  -4      272.75      293.89      7.79 o 
  -6  10  -4       78.10       76.75      5.10 o 
  -5  10  -4       63.18       60.98      4.87 o 
  -4  10  -4       12.29       20.88      4.39 o 
  -3  10  -4       10.50        9.08      4.61 o 
  -2  10  -4      268.65      279.93     10.18 o 
  -1  10  -4       53.02       58.15      6.66 o 
   0  10  -4      111.79      117.30      8.51 o 
 -10  11  -4       20.83       22.08      5.20 o 
  -9  11  -4       40.14       42.19      5.74 o 
  -8  11  -4       63.00       59.84      5.58 o 
  -7  11  -4       22.72       18.95      4.52 o 
  -6  11  -4       21.01       25.30      4.92 o 
  -5  11  -4      126.87      132.65      8.48 o 
  -4  11  -4       80.67       91.17      7.53 o 
  -3  11  -4       12.96        6.12      4.92 o 
  -2  11  -4       83.82       97.68      8.13 o 
  -1  11  -4      154.22      158.69     10.11 o 
   0  11  -4       38.00       48.89      7.94 o 
  -9  12  -4        9.86        2.17      4.54 o 
  -8  12  -4       76.88       91.26      7.62 o 
  -7  12  -4       28.36       23.10      5.55 o 
  -6  12  -4       13.54        8.56      5.47 o 
  -5  12  -4       30.50       39.85      6.61 o 
  -4  12  -4       26.86       37.13      6.66 o 
  -3  12  -4       70.88       86.09      8.25 o 
   0   1  -3     2491.88     2527.61     10.49 o 
  -1   2  -3     7297.53     7173.24     28.81 o 
   0   2  -3     3206.84     3077.16     22.29 o 
  -2   3  -3      589.77      568.73      4.28 o 
  -1   3  -3     1241.08     1224.65      7.84 o 
   0   3  -3     2297.72     2193.22     11.01 o 
  -3   4  -3      504.25      480.55      4.69 o 
  -2   4  -3     1796.38     1738.58     11.62 o 
  -1   4  -3      152.34      170.53      3.15 o 
   0   4  -3       27.32       21.96      1.56 o 
  -4   5  -3     1466.28     1572.28     11.33 o 
  -3   5  -3     1194.22     1204.87      9.35 o 
  -2   5  -3      912.08      917.28      8.71 o 
  -1   5  -3     2019.94     2054.96     13.67 o 
   0   5  -3       71.55       62.89      2.25 o 
  -5   6  -3     1916.69     1986.28     14.71 o 
  -4   6  -3     2674.88     2833.56     19.78 o 
  -3   6  -3       93.00       88.21      3.73 o 
  -2   6  -3      785.30      734.20      9.34 o 
  -1   6  -3      226.90      240.24      5.37 o 
   0   6  -3      670.52      673.26      7.65 o 
  -6   7  -3      402.77      406.44      7.21 o 
  -5   7  -3      822.36      860.26     10.92 o 
  -4   7  -3      158.96      151.27      3.65 o 
  -3   7  -3       62.83       73.61      4.16 o 
  -2   7  -3       93.94       94.02      4.82 o 
  -1   7  -3     1983.27     2009.15     15.40 o 
   0   7  -3      474.33      453.99      6.79 o 
  -7   8  -3       41.21       44.18      3.84 o 
  -6   8  -3      705.59      710.61     10.05 o 
  -5   8  -3      219.27      235.17      6.33 o 
  -4   8  -3      173.33      161.42      4.33 o 
  -3   8  -3       67.02       61.02      4.13 o 
  -2   8  -3      346.89      312.81      7.63 o 
  -1   8  -3     1592.48     1630.31     17.00 o 
   0   8  -3       92.79      100.15      5.26 o 
  -8   9  -3       39.89       38.05      4.17 o 
  -7   9  -3      799.72      784.67     11.46 o 
  -6   9  -3      481.55      484.64      8.64 o 
  -5   9  -3      118.33      111.96      5.20 o 
  -4   9  -3      450.23      458.22      9.97 o 
  -3   9  -3      211.96      216.77      7.47 o 
  -2   9  -3      544.73      515.66     10.63 o 
  -1   9  -3      181.12      185.18      7.17 o 
   0   9  -3      151.31      143.78      7.28 o 
  -9  10  -3       98.72       95.78      6.61 o 
  -8  10  -3       18.06       17.75      3.64 o 
  -7  10  -3       96.03       94.62      5.22 o 
  -6  10  -3       22.14       17.44      4.11 o 
  -5  10  -3      360.61      386.87      8.71 o 
  -4  10  -3      255.60      261.57      9.05 o 
  -3  10  -3       97.92       86.49      5.99 o 
  -2  10  -3       38.17       38.19      5.71 o 
  -1  10  -3        7.57        8.78      4.89 o 
   0  10  -3       64.23       59.76      5.85 o 
 -10  11  -3       27.03       34.14      5.51 o 
  -9  11  -3       23.62       19.28      5.02 o 
  -8  11  -3      137.54      148.50      7.41 o 
  -7  11  -3       15.71       17.88      3.73 o 
  -6  11  -3       13.33       10.42      4.62 o 
  -5  11  -3       23.50       18.80      4.26 o 
  -4  11  -3      160.50      136.28      8.69 o 
  -3  11  -3       12.89       15.94      5.35 o 
  -2  11  -3       77.35       78.65      7.63 o 
  -1  11  -3      107.61      113.80      8.83 o 
   0  11  -3       15.75       20.05      7.47 o 
 -10  12  -3       45.27       44.87      6.87 o 
  -9  12  -3       26.19       29.49      5.87 o 
  -8  12  -3      109.01      119.56      7.62 o 
  -7  12  -3       11.08        3.54      4.75 o 
  -6  12  -3       26.84       27.51      5.94 o 
  -5  12  -3       94.18      100.68      8.30 o 
  -4  12  -3       87.83       95.94      8.25 o 
  -3  12  -3       51.99       55.24      7.28 o 
  -2  12  -3       42.21       36.72      7.66 o 
   0   1  -2     2608.35     2647.72     12.58 o 
  -1   2  -2    22658.59    22396.64     90.12 o 
   0   2  -2     8021.10     7934.50     27.10 o 
  -2   3  -2      670.25      741.04      4.64 o 
  -1   3  -2     9339.44     9419.91     40.79 o 
   0   3  -2     1298.94     1267.79     10.98 o 
  -3   4  -2     1236.93     1307.95      8.69 o 
  -2   4  -2     2923.66     3091.98     25.59 o 
  -1   4  -2     8567.85     8533.71     51.42 o 
   0   4  -2      841.51      902.38      6.38 o 
  -4   5  -2     1092.27     1102.31      8.96 o 
  -3   5  -2      670.61      682.10      6.48 o 
  -2   5  -2      162.41      157.06      3.74 o 
  -1   5  -2      831.49      851.10      7.85 o 
   0   5  -2     1102.60     1081.61      8.73 o 
  -5   6  -2      336.94      318.36      5.56 o 
  -4   6  -2      132.69      127.46      4.17 o 
  -3   6  -2     1259.29     1256.44     12.73 o 
  -2   6  -2     1208.89     1282.28     12.96 o 
  -1   6  -2      197.89      186.53      4.36 o 
   0   6  -2      760.16      689.98      7.43 o 
  -6   7  -2      843.26      825.76     10.30 o 
  -5   7  -2      354.44      339.26      6.20 o 
  -4   7  -2      719.80      733.60      9.57 o 
  -3   7  -2      144.13      145.44      7.14 o 
  -2   7  -2      213.87      220.52      5.67 o 
  -1   7  -2      298.72      299.97      5.94 o 
   0   7  -2       95.89       91.22      3.83 o 
  -7   8  -2      464.36      490.51      9.01 o 
  -6   8  -2      840.09      864.20     11.14 o 
  -5   8  -2       60.84       53.69      3.78 o 
  -4   8  -2       74.23       81.28      3.12 o 
  -3   8  -2      132.66      132.14      5.40 o 
  -2   8  -2      217.04      228.96      6.55 o 
  -1   8  -2       48.32       45.97      3.93 o 
   0   8  -2      190.16      184.41      6.81 o 
  -8   9  -2      500.25      484.55      9.95 o 
  -7   9  -2      183.61      202.54      6.54 o 
  -6   9  -2      129.88      125.07      4.86 o 
  -5   9  -2        2.33       -2.39      2.85 o 
  -4   9  -2      100.54       90.68      5.31 o 
  -3   9  -2        7.75        2.25      3.23 o 
  -2   9  -2      123.21      113.31      5.37 o 
  -1   9  -2      648.71      655.47     11.34 o 
   0   9  -2      281.65      252.58      7.93 o 
  -9  10  -2      211.80      234.11      9.17 o 
  -8  10  -2       50.84       48.42      4.33 o 
  -7  10  -2      125.17      135.22      5.95 o 
  -6  10  -2       61.42       49.31      5.03 o 
  -5  10  -2      187.28      187.74      6.73 o 
  -4  10  -2        4.25       -0.29      3.52 o 
  -3  10  -2       32.39       33.68      4.45 o 
  -2  10  -2      173.88      191.35      9.48 o 
  -1  10  -2       65.43       67.76      6.43 o 
   0  10  -2       69.57       82.72      6.44 o 
 -10  11  -2      205.18      229.74     16.87 o 
  -9  11  -2       27.55       34.99      4.98 o 
  -8  11  -2      130.34      132.67      6.49 o 
  -7  11  -2        9.84        6.89      3.36 o 
  -6  11  -2      116.51      130.02      7.12 o 
  -5  11  -2      107.67       87.07      7.44 o 
  -4  11  -2       84.52       89.93      6.61 o 
  -3  11  -2       65.72       71.66      6.31 o 
  -2  11  -2        0.36       -0.15      4.74 o 
  -1  11  -2       48.30       60.30      6.85 o 
   0  11  -2       13.32       17.98      5.92 o 
 -10  12  -2       11.82        8.51      5.25 o 
  -9  12  -2      175.62      187.66     10.13 o 
  -8  12  -2      123.39      130.44      7.85 o 
  -7  12  -2       77.88       77.06      5.92 o 
  -6  12  -2       47.20       60.59      7.74 o 
  -5  12  -2       30.05       30.24      6.01 o 
  -4  12  -2       59.15       61.43      7.40 o 
  -3  12  -2       15.23       14.43      8.29 o 
  -2  12  -2        3.37        4.68      6.34 o 
   0   1  -1     1958.08     1694.46     34.97 o 
  -1   2  -1     5529.74     5432.73     21.47 o 
   0   2  -1     9683.15     9657.91     32.12 o 
  -2   3  -1     1341.08     1300.19      6.46 o 
  -1   3  -1      627.44      647.88      4.49 o 
   0   3  -1      703.84      674.35      4.73 o 
  -3   4  -1      733.51      678.48      5.79 o 
  -2   4  -1     1366.53     1316.00      9.92 o 
  -1   4  -1     2283.89     2296.66     13.66 o 
   0   4  -1     3789.21     3680.28     18.62 o 
  -4   5  -1      659.22      666.05      6.39 o 
  -3   5  -1     2420.26     2330.06     16.19 o 
  -2   5  -1     6746.17     7159.16     41.56 o 
  -1   5  -1      174.56      153.40      3.59 o 
   0   5  -1      341.02      297.30      4.34 o 
  -5   6  -1      595.95      569.41      6.95 o 
  -4   6  -1      618.13      625.75      7.78 o 
  -3   6  -1     2315.40     2531.09     20.18 o 
  -2   6  -1      339.02      302.14      5.81 o 
  -1   6  -1     1033.75     1056.63      9.55 o 
   0   6  -1       85.14       86.19      3.21 o 
  -6   7  -1      758.89      732.47      9.68 o 
  -5   7  -1      148.74      125.65      3.75 o 
  -4   7  -1     1742.90     1792.21     15.55 o 
  -3   7  -1      480.19      539.68      8.73 o 
  -2   7  -1      847.21      828.57     10.40 o 
  -1   7  -1      104.00       94.56      3.81 o 
   0   7  -1      578.64      584.28      9.10 o 
  -7   8  -1     4146.32     4186.92     31.68 o 
  -6   8  -1      298.86      296.71      7.10 o 
  -5   8  -1      810.15      779.54     10.22 o 
  -4   8  -1      143.99      148.70      5.82 o 
  -3   8  -1      208.96      216.61      6.61 o 
  -2   8  -1      488.90      494.70      8.87 o 
  -1   8  -1      235.20      230.84      6.76 o 
   0   8  -1      454.58      435.33      8.99 o 
  -8   9  -1      146.47      152.67      7.45 o 
  -7   9  -1      500.79      534.99      9.73 o 
  -6   9  -1      771.13      777.09     11.29 o 
  -5   9  -1       58.89       47.36      3.80 o 
  -4   9  -1      249.00      243.58      7.63 o 
  -3   9  -1       90.22       70.58      5.36 o 
  -2   9  -1      109.71       98.17      5.20 o 
  -1   9  -1      409.02      421.55      9.18 o 
   0   9  -1      263.45      257.52      8.82 o 
  -9  10  -1       55.18       64.19      5.15 o 
  -8  10  -1      186.65      174.19      7.05 o 
  -7  10  -1       12.55       -2.58      3.08 o 
  -6  10  -1      220.17      210.22      7.74 o 
  -5  10  -1       40.52       29.73      4.63 o 
  -4  10  -1      559.60      523.86     10.81 o 
  -3  10  -1      214.07      199.71      7.56 o 
  -2  10  -1      201.60      216.23      8.94 o 
  -1  10  -1       18.20       26.79      4.26 o 
   0  10  -1        5.73        2.49      4.41 o 
 -10  11  -1       62.88       67.20      7.16 o 
  -9  11  -1       57.27       47.40      6.33 o 
  -8  11  -1       49.16       41.41      4.59 o 
  -7  11  -1      317.02      308.75      8.58 o 
  -6  11  -1      102.81      113.45      6.91 o 
  -5  11  -1       47.90       43.66      5.09 o 
  -4  11  -1       10.32       16.58      4.46 o 
  -3  11  -1      235.98      229.69      9.60 o 
  -2  11  -1       30.54       35.32      5.39 o 
  -1  11  -1       57.52       65.18      7.00 o 
   0  11  -1       38.14       46.31      6.99 o 
 -10  12  -1       59.75       57.98      7.11 o 
  -9  12  -1        4.75        4.71      5.29 o 
  -8  12  -1      101.37      115.69      7.85 o 
  -7  12  -1      137.04      135.47      8.21 o 
  -6  12  -1       30.69       30.91      5.82 o 
  -5  12  -1      167.12      136.60      9.67 o 
  -4  12  -1       14.45       14.78      7.93 o 
  -3  12  -1        4.35        2.71      6.49 o 
  -2  12  -1       32.85       31.81      9.32 o 
   0   1   0      506.93      383.31      6.44 o 
  -1   2   0       57.34       50.14      1.11 o 
   0   2   0      739.38      698.07      3.62 o 
  -2   3   0    10560.00    10142.22     36.69 o 
  -1   3   0      320.39      336.55      2.87 o 
   0   3   0     1522.92     1568.58      8.30 o 
  -3   4   0      347.05      309.33      3.70 o 
  -2   4   0     7173.56     7190.20     34.32 o 
  -1   4   0       56.63       53.62      2.32 o 
   0   4   0      447.29      441.20      4.90 o 
  -4   5   0       58.73       69.18      2.55 o 
  -3   5   0       86.41       48.64      2.48 o 
  -2   5   0     6377.06     6654.60     39.00 o 
  -1   5   0     2725.09     3210.77     20.90 o 
   0   5   0      379.52      377.54      5.23 o 
  -5   6   0        1.09        3.29      1.45 o 
  -4   6   0       98.95       97.55      2.80 o 
  -3   6   0      307.07      312.30      5.89 o 
  -2   6   0      670.52      708.52      8.78 o 
  -1   6   0     1946.72     2091.41     16.16 o 
   0   6   0      280.61      316.15      5.67 o 
  -6   7   0        0.01        1.16      2.29 o 
  -5   7   0       39.16       29.81      2.48 o 
  -4   7   0      425.55      434.31      6.96 o 
  -3   7   0        9.60       13.80      2.52 o 
  -2   7   0        1.68        2.01      2.18 o 
  -1   7   0      536.12      559.46      8.01 o 
   0   7   0      257.75      253.74      6.60 o 
  -7   8   0     1389.40     1462.68     15.59 o 
  -6   8   0        8.06       10.84      2.95 o 
  -5   8   0       16.64       17.30      2.70 o 
  -4   8   0      435.09      411.59      8.55 o 
  -3   8   0      118.23      102.61      4.73 o 
  -2   8   0      233.58      230.34      6.55 o 
  -1   8   0       10.00        9.08      3.44 o 
   0   8   0      351.85      358.34      8.41 o 
  -8   9   0       67.09       69.59      5.03 o 
  -7   9   0      484.79      458.99      9.21 o 
  -6   9   0      307.39      292.24      7.31 o 
  -5   9   0      125.41      124.58      5.11 o 
  -4   9   0      125.54      124.85      5.88 o 
  -3   9   0        1.49       -4.09      2.86 o 
  -2   9   0      325.72      340.87      8.26 o 
  -1   9   0      299.17      299.97      8.14 o 
   0   9   0        0.07       -2.56      3.35 o 
  -9  10   0       35.49       38.82      4.70 o 
  -8  10   0      421.35      414.66      9.96 o 
  -7  10   0        0.03       -4.11      2.74 o 
  -6  10   0      167.86      169.30      6.32 o 
  -5  10   0      149.80      151.69      7.38 o 
  -4  10   0        0.53        2.22      3.65 o 
  -3  10   0       13.53        6.64      3.63 o 
  -2  10   0        3.90       -0.27      3.21 o 
  -1  10   0      318.43      341.56      9.46 o 
   0  10   0       22.53       17.81      4.41 o 
 -10  11   0      386.45      407.56     12.88 o 
  -9  11   0      180.18      166.07      8.29 o 
  -8  11   0       21.15       22.01      4.76 o 
  -7  11   0       16.59       15.48      4.09 o 
  -6  11   0        0.13        4.08      3.83 o 
  -5  11   0       34.30       27.35      4.78 o 
  -4  11   0       24.19       23.69      5.29 o 
  -3  11   0        3.60       -3.29      4.18 o 
  -2  11   0      130.59      113.49      7.12 o 
  -1  11   0      156.20      167.89      9.46 o 
   0  11   0        0.02       -4.24      5.72 o 
 -10  12   0       23.40       31.24      6.54 o 
  -9  12   0      101.77      126.62      8.98 o 
  -8  12   0       75.03       71.24      6.14 o 
  -7  12   0      373.41      405.70     10.94 o 
  -6  12   0        4.60        1.05      5.39 o 
  -5  12   0        0.08       -1.96      4.45 o 
  -4  12   0      124.02      103.01      9.40 o 
  -3  12   0        5.58       -0.98      7.68 o 
  -2  12   0       19.41       21.42      6.93 o 
   0   1   1     1968.37     1766.84     31.48 o 
  -1   2   1     5588.98     5527.67     20.47 o 
   0   2   1     9667.99     9619.26     34.34 o 
  -2   3   1     1286.70     1253.23      6.48 o 
  -1   3   1      608.86      623.65      4.14 o 
   0   3   1      729.62      698.27      5.00 o 
  -3   4   1      712.88      655.03      6.14 o 
  -2   4   1     1342.39     1288.53      9.01 o 
  -1   4   1     2297.58     2305.36     14.08 o 
   0   4   1     3792.78     3706.79     20.04 o 
  -4   5   1      672.91      681.89      6.85 o 
  -3   5   1     2438.19     2333.46     16.59 o 
  -2   5   1     6771.29     7234.64     38.74 o 
  -1   5   1      172.05      153.64      3.81 o 
   0   5   1      341.38      290.90      4.95 o 
  -5   6   1      589.87      570.73      6.90 o 
  -4   6   1      627.91      632.97      6.33 o 
  -3   6   1     2252.61     2445.64     18.88 o 
  -2   6   1      327.78      288.65      4.40 o 
  -1   6   1     1028.92     1032.90     10.44 o 
   0   6   1       78.60       74.32      2.57 o 
  -6   7   1      759.42      732.83      9.04 o 
  -5   7   1      152.36      122.97      3.58 o 
  -4   7   1     1738.45     1781.35     15.11 o 
  -3   7   1      502.27      552.05      8.41 o 
  -2   7   1      860.75      829.21      8.49 o 
  -1   7   1       98.49       88.65      3.95 o 
   0   7   1      572.67      571.65      9.30 o 
  -7   8   1     4133.56     4138.93     39.00 o 
  -6   8   1      306.10      306.98      6.57 o 
  -5   8   1      823.84      789.72      9.33 o 
  -4   8   1      147.72      150.16      4.39 o 
  -3   8   1      207.59      201.49      6.07 o 
  -2   8   1      498.12      473.87      6.21 o 
  -1   8   1      236.34      222.08      6.75 o 
   0   8   1      454.30      446.48      9.11 o 
  -8   9   1      155.59      155.35      6.81 o 
  -7   9   1      489.39      519.56     10.36 o 
  -6   9   1      766.54      780.72     11.15 o 
  -5   9   1       59.92       43.74      3.80 o 
  -4   9   1      247.69      253.43      7.75 o 
  -3   9   1       97.61       75.94      4.82 o 
  -2   9   1      111.02       89.27      5.35 o 
  -1   9   1      410.95      420.27      9.34 o 
   0   9   1      259.12      262.96      8.19 o 
  -9  10   1       54.68       68.65      5.92 o 
  -8  10   1      190.04      179.35      7.29 o 
  -7  10   1       15.21        6.80      3.41 o 
  -6  10   1      221.78      203.62      7.80 o 
  -5  10   1       39.50       27.86      4.34 o 
  -4  10   1      551.72      514.34     10.82 o 
  -3  10   1      211.36      209.33      7.47 o 
  -2  10   1      206.23      222.36      7.54 o 
  -1  10   1       15.85       12.67      4.18 o 
   0  10   1        5.08       -0.67      4.30 o 
 -10  11   1       61.93       63.68      6.55 o 
  -9  11   1       54.35       49.97      5.73 o 
  -8  11   1       48.01       44.28      5.39 o 
  -7  11   1      314.60      304.49     10.02 o 
  -6  11   1      106.56      114.08      6.68 o 
  -5  11   1       50.64       49.62      7.32 o 
  -4  11   1       10.85       15.26      5.27 o 
  -3  11   1      233.04      236.08     11.24 o 
  -2  11   1       32.13       28.73      5.07 o 
  -1  11   1       58.11       64.15      8.07 o 
   0  11   1       39.29       44.71      7.72 o 
 -10  12   1       60.36       64.93      9.40 o 
  -9  12   1        5.22        5.60      5.43 o 
  -8  12   1      100.71      114.43      9.45 o 
  -7  12   1      137.22      132.95      7.23 o 
  -6  12   1       31.89       28.34      5.21 o 
  -5  12   1      168.00      141.85     13.32 o 
  -4  12   1       14.80       15.82      8.70 o 
  -3  12   1        3.96        2.43      6.76 o 
  -2  12   1       33.48       38.22      7.17 o 
   0   1   2     2649.62     2692.79     14.30 o 
  -1   2   2    22551.47    22241.43    100.67 o 
   0   2   2     7990.55     7912.99     27.50 o 
  -2   3   2      677.64      745.87      4.55 o 
  -1   3   2     9345.33     9417.57     36.01 o 
   0   3   2     1258.55     1241.82      7.28 o 
  -3   4   2     1241.57     1312.81      8.53 o 
  -2   4   2     2984.20     3185.54     18.28 o 
  -1   4   2     8507.97     8470.75     46.52 o 
   0   4   2      842.22      895.12      6.82 o 
  -4   5   2     1073.61     1095.56      9.14 o 
  -3   5   2      669.80      676.65      6.73 o 
  -2   5   2      143.99      138.08      3.32 o 
  -1   5   2      818.97      828.25      7.54 o 
   0   5   2     1134.20     1112.17      9.10 o 
  -5   6   2      348.27      324.23      5.58 o 
  -4   6   2      134.06      134.01      3.53 o 
  -3   6   2     1235.26     1219.55     10.09 o 
  -2   6   2     1218.34     1292.66     11.04 o 
  -1   6   2      195.12      187.41      4.68 o 
   0   6   2      766.40      692.93      7.49 o 
  -6   7   2      850.64      847.68      9.85 o 
  -5   7   2      354.27      350.26      5.64 o 
  -4   7   2      733.34      750.18      7.91 o 
  -3   7   2      137.60      154.53      3.59 o 
  -2   7   2      206.06      210.44      4.53 o 
  -1   7   2      302.46      303.97      6.24 o 
   0   7   2       88.15       82.17      4.39 o 
  -7   8   2      469.87      496.45      8.95 o 
  -6   8   2      838.56      871.62     10.50 o 
  -5   8   2       62.31       48.89      3.24 o 
  -4   8   2       73.60       83.35      3.04 o 
  -3   8   2      130.51      130.09      5.29 o 
  -2   8   2      209.32      218.68      5.57 o 
  -1   8   2       46.16       45.83      3.93 o 
   0   8   2      188.09      191.78      6.77 o 
  -8   9   2      490.10      474.00     10.04 o 
  -7   9   2      182.99      189.54      7.68 o 
  -6   9   2      128.16      118.81      5.34 o 
  -5   9   2        2.68       -0.42      3.11 o 
  -4   9   2      104.75       98.69      5.35 o 
  -3   9   2        7.21        5.73      3.20 o 
  -2   9   2      122.76      108.10      5.50 o 
  -1   9   2      655.10      655.24     11.28 o 
   0   9   2      291.60      271.00     10.56 o 
  -9  10   2      220.33      243.66      9.38 o 
  -8  10   2       49.37       39.06      5.04 o 
  -7  10   2      129.08      128.25      6.57 o 
  -6  10   2       60.25       47.29      4.41 o 
  -5  10   2      184.99      176.07      7.41 o 
  -4  10   2        4.30        4.37      3.45 o 
  -3  10   2       30.77       27.32      4.16 o 
  -2  10   2      168.60      179.19      8.45 o 
  -1  10   2       65.73       70.12      5.64 o 
   0  10   2       70.26       80.85      8.94 o 
 -10  11   2      203.90      203.06     11.77 o 
  -9  11   2       27.21       28.60      5.09 o 
  -8  11   2      132.40      130.28      7.54 o 
  -7  11   2        9.28        6.16      3.77 o 
  -6  11   2      117.48      126.01      8.58 o 
  -5  11   2      108.20       80.11      6.50 o 
  -4  11   2       81.04       80.14      9.20 o 
  -3  11   2       64.02       63.31      5.95 o 
  -2  11   2        0.45       -5.75      3.83 o 
  -1  11   2       48.84       52.78      6.57 o 
   0  11   2       13.15       11.88      5.99 o 
 -10  12   2       11.80        6.65      6.59 o 
  -9  12   2      179.71      169.63      8.96 o 
  -8  12   2      122.80      134.36      8.88 o 
  -7  12   2       79.06       75.65      6.37 o 
  -6  12   2       47.63       46.51      6.14 o 
  -5  12   2       29.51       22.87      6.27 o 
  -4  12   2       61.23       59.73     11.26 o 
  -3  12   2       15.97       15.48      5.22 o 
  -2  12   2        3.11       -4.88      5.51 o 
   0   1   3     2550.48     2604.43      9.76 o 
  -1   2   3     7329.91     7266.77     25.87 o 
   0   2   3     3142.25     3068.11     12.04 o 
  -2   3   3      593.58      576.45      4.30 o 
  -1   3   3     1267.78     1238.38      6.90 o 
   0   3   3     2259.20     2167.54     11.36 o 
  -3   4   3      486.36      467.34      4.88 o 
  -2   4   3     1841.88     1759.08     10.57 o 
  -1   4   3      149.39      168.95      3.10 o 
   0   4   3       26.11       22.87      1.48 o 
  -4   5   3     1471.44     1565.09     12.18 o 
  -3   5   3     1198.74     1198.81      7.90 o 
  -2   5   3      924.49      931.59      7.70 o 
  -1   5   3     2031.78     2067.49     14.16 o 
   0   5   3       73.48       66.13      3.86 o 
  -5   6   3     1883.34     1962.40     15.20 o 
  -4   6   3     2662.22     2837.18     17.46 o 
  -3   6   3      101.04       99.68      3.54 o 
  -2   6   3      772.96      704.95      8.36 o 
  -1   6   3      216.97      224.45      4.69 o 
   0   6   3      664.22      661.18      7.61 o 
  -6   7   3      393.91      393.19      7.29 o 
  -5   7   3      828.60      874.04      9.03 o 
  -4   7   3      154.91      142.98      3.38 o 
  -3   7   3       60.31       68.02      2.96 o 
  -2   7   3       93.39       98.31      4.04 o 
  -1   7   3     1982.35     2003.07     17.92 o 
   0   7   3      482.28      470.34      8.07 o 
  -7   8   3       39.33       46.03      3.87 o 
  -6   8   3      704.88      698.74     10.08 o 
  -5   8   3      219.45      231.34      5.70 o 
  -4   8   3      188.11      172.34      4.96 o 
  -3   8   3       63.27       57.22      3.39 o 
  -2   8   3      344.82      315.59      6.78 o 
  -1   8   3     1597.20     1631.16     16.87 o 
   0   8   3       93.78       98.62      6.16 o 
  -8   9   3       41.65       37.50      4.72 o 
  -7   9   3      804.75      801.21     12.24 o 
  -6   9   3      484.91      481.44      9.02 o 
  -5   9   3      115.99      110.56      5.60 o 
  -4   9   3      453.22      451.13      9.30 o 
  -3   9   3      212.12      205.96      7.53 o 
  -2   9   3      537.59      534.99     10.14 o 
  -1   9   3      185.86      185.24      7.75 o 
   0   9   3      151.55      138.03      8.04 o 
  -9  10   3       99.16       89.69      6.44 o 
  -8  10   3       17.58       12.35      4.24 o 
  -7  10   3      101.99       98.08      6.57 o 
  -6  10   3       22.45       19.84      3.86 o 
  -5  10   3      355.31      372.33      9.57 o 
  -4  10   3      257.53      257.88      8.54 o 
  -3  10   3       99.16       89.13      6.35 o 
  -2  10   3       41.30       37.71      5.02 o 
  -1  10   3        7.55        1.51      4.19 o 
   0  10   3       64.50       52.63      6.06 o 
 -10  11   3       27.10       22.97      5.79 o 
  -9  11   3       24.42       21.29      5.23 o 
  -8  11   3      134.74      148.33      8.56 o 
  -7  11   3       16.81       16.78      4.40 o 
  -6  11   3       13.76       10.46      5.19 o 
  -5  11   3       21.21       16.02      5.53 o 
  -4  11   3      159.53      124.00      7.64 o 
  -3  11   3       11.30        5.07      4.63 o 
  -2  11   3       79.38       67.96      6.57 o 
  -1  11   3      104.26       92.46      7.74 o 
   0  11   3       14.28       14.04      5.54 o 
 -10  12   3       46.42       37.12      6.50 o 
  -9  12   3       26.01       23.21      5.78 o 
  -8  12   3      111.88      107.58      7.61 o 
  -7  12   3       11.80        9.92      4.46 o 
  -6  12   3       25.77       11.08      5.50 o 
  -5  12   3       94.05       93.84     11.63 o 
  -4  12   3       86.07       87.11      8.90 o 
  -3  12   3       51.27       49.01      6.16 o 
  -2  12   3       41.52       40.26      7.55 o 
   0   1   4     8550.64     8383.83     27.38 o 
  -1   2   4    11925.40    11830.89     40.67 o 
   0   2   4      287.12      290.88      2.49 o 
  -2   3   4      348.47      381.90      3.59 o 
  -1   3   4    11075.56    10807.21     48.84 o 
   0   3   4      225.71      235.46      3.07 o 
  -3   4   4      108.08      121.63      2.68 o 
  -2   4   4       13.38       19.25      1.33 o 
  -1   4   4      810.24      794.13      6.91 o 
   0   4   4      549.36      579.27      6.40 o 
  -4   5   4      240.28      224.75      4.22 o 
  -3   5   4     1093.44     1041.19      7.70 o 
  -2   5   4     2222.70     2204.01     13.40 o 
  -1   5   4      526.23      500.25      6.57 o 
   0   5   4     1463.60     1419.73     11.45 o 
  -5   6   4      795.41      765.43      8.75 o 
  -4   6   4      167.75      168.40      3.86 o 
  -3   6   4     1091.11     1061.79      8.39 o 
  -2   6   4     1021.71     1087.16      9.27 o 
  -1   6   4     1180.77     1157.47     11.36 o 
   0   6   4      921.62      904.98      9.32 o 
  -6   7   4      214.20      220.65      5.85 o 
  -5   7   4     2031.80     2100.80     16.47 o 
  -4   7   4      147.00      179.68      4.72 o 
  -3   7   4      702.25      695.72      8.06 o 
  -2   7   4      111.64      107.95      4.47 o 
  -1   7   4      325.07      349.82      6.82 o 
   0   7   4      493.91      502.48      8.50 o 
  -7   8   4      586.01      595.82      9.82 o 
  -6   8   4      306.51      304.94      7.12 o 
  -5   8   4       87.01       80.53      3.98 o 
  -4   8   4      390.00      380.77      7.10 o 
  -3   8   4      278.46      275.17      6.32 o 
  -2   8   4      354.60      337.58      7.63 o 
  -1   8   4      102.58       92.54      5.03 o 
   0   8   4      410.71      436.24      9.24 o 
  -8   9   4      430.57      443.26     10.33 o 
  -7   9   4        8.40        9.91      3.78 o 
  -6   9   4      146.82      147.48      6.20 o 
  -5   9   4       44.15       36.73      4.08 o 
  -4   9   4      393.87      404.76      8.84 o 
  -3   9   4      413.29      436.44      9.00 o 
  -2   9   4      251.06      255.35      7.61 o 
  -1   9   4      159.90      140.92      6.83 o 
   0   9   4       95.83       82.72      7.18 o 
  -9  10   4       50.16       49.77      5.44 o 
  -8  10   4      164.71      156.90      7.80 o 
  -7  10   4      267.88      265.32      9.07 o 
  -6  10   4       75.85       66.36      5.07 o 
  -5  10   4       61.79       48.40      4.69 o 
  -4  10   4       13.65       25.63      4.45 o 
  -3  10   4       10.85       10.69      4.53 o 
  -2  10   4      267.70      261.73      9.97 o 
  -1  10   4       53.36       48.42      6.09 o 
   0  10   4      112.88       97.09      8.34 o 
 -10  11   4       21.32       16.15      5.56 o 
  -9  11   4       42.39       39.96      6.16 o 
  -8  11   4       62.29       56.84      5.85 o 
  -7  11   4       25.63       18.16      4.35 o 
  -6  11   4       20.31       20.32      5.42 o 
  -5  11   4      131.86      114.50     11.06 o 
  -4  11   4       80.93       76.40      9.67 o 
  -3  11   4       12.51       -1.34      4.57 o 
  -2  11   4       84.22       74.57      8.51 o 
  -1  11   4      157.96      153.43      9.16 o 
   0  11   4       39.03       37.34      6.43 o 
  -9  12   4        8.78       -2.29      5.29 o 
  -8  12   4       76.35       71.16      6.86 o 
  -7  12   4       28.76       24.44      5.40 o 
  -6  12   4       13.61        6.55      4.74 o 
  -5  12   4       30.65       28.39      6.78 o 
  -4  12   4       25.21       22.10      5.66 o 
  -3  12   4       71.57       63.78      8.73 o 
   0   1   5     2191.35     2255.11      8.41 o 
  -1   2   5    12449.00    12400.04     48.70 o 
   0   2   5     2022.79     1979.64     10.04 o 
  -2   3   5      485.21      409.76      3.75 o 
  -1   3   5      324.42      291.91      3.07 o 
   0   3   5       62.24       56.28      1.83 o 
  -3   4   5      969.37     1042.44      8.17 o 
  -2   4   5      396.03      377.50      3.66 o 
  -1   4   5     1088.76     1102.65      8.44 o 
   0   4   5     1328.38     1384.98     10.08 o 
  -4   5   5      397.15      421.75      5.63 o 
  -3   5   5      469.49      505.03      5.63 o 
  -2   5   5     2094.08     2290.29     14.65 o 
  -1   5   5     3884.84     3965.09     25.20 o 
   0   5   5      910.98      933.29      8.84 o 
  -5   6   5      113.59       91.68      4.73 o 
  -4   6   5     1790.88     1783.28     13.60 o 
  -3   6   5      234.84      231.82      4.01 o 
  -2   6   5     1523.39     1464.82     11.32 o 
  -1   6   5      579.57      552.68      7.65 o 
   0   6   5     1073.78     1062.09     10.30 o 
  -6   7   5       46.68       52.26      3.42 o 
  -5   7   5      259.31      272.29      5.50 o 
  -4   7   5      917.49      953.17      8.71 o 
  -3   7   5      126.92      134.89      5.38 o 
  -2   7   5       32.39       27.24      2.44 o 
  -1   7   5      183.92      188.31      5.36 o 
   0   7   5      329.81      331.31      7.20 o 
  -7   8   5     2146.19     2165.26     19.37 o 
  -6   8   5     1353.61     1359.60     14.38 o 
  -5   8   5      341.77      339.16      6.83 o 
  -4   8   5       16.62       10.52      2.40 o 
  -3   8   5      353.97      348.87      7.12 o 
  -2   8   5      109.82      104.23      5.12 o 
  -1   8   5      126.72      128.36      5.57 o 
   0   8   5      187.55      181.18      7.48 o 
  -8   9   5       23.09       18.32      4.08 o 
  -7   9   5      504.26      507.84     10.42 o 
  -6   9   5      232.87      225.99      8.21 o 
  -5   9   5      338.04      329.83      8.50 o 
  -4   9   5      316.77      297.06      8.00 o 
  -3   9   5      258.63      273.52      7.69 o 
  -2   9   5       78.87       71.70      5.37 o 
  -1   9   5      193.88      196.42     10.35 o 
   0   9   5      486.20      470.83     12.29 o 
  -9  10   5        3.98       -1.53      4.34 o 
  -8  10   5      159.38      154.52      7.84 o 
  -7  10   5       19.56       13.21      4.16 o 
  -6  10   5      163.56      156.40      7.13 o 
  -5  10   5       31.17       19.78      4.01 o 
  -4  10   5      256.81      229.07     10.94 o 
  -3  10   5      684.13      718.23     14.61 o 
  -2  10   5        4.63        0.81      4.20 o 
  -1  10   5       59.30       49.90      6.01 o 
   0  10   5       62.66       59.32      6.78 o 
 -10  11   5       36.65       23.72      5.84 o 
  -9  11   5       25.37       24.25      5.61 o 
  -8  11   5       18.88       16.31      5.49 o 
  -7  11   5        5.77       -2.58      3.79 o 
  -6  11   5        5.04       -5.65      3.77 o 
  -5  11   5       97.16       97.39      6.50 o 
  -4  11   5       10.79        0.67      4.63 o 
  -3  11   5       14.54        6.34      5.88 o 
  -2  11   5        5.47       -0.10      5.51 o 
  -1  11   5        3.53       -3.53      5.18 o 
  -9  12   5        7.69       -3.47      5.44 o 
  -8  12   5        3.10        0.29      6.50 o 
  -7  12   5       30.71       26.03      5.29 o 
  -6  12   5        9.77        7.17      4.76 o 
  -5  12   5      156.12      137.38      7.88 o 
  -4  12   5       66.90       66.09      9.20 o 
  -3  12   5       47.75       28.80      5.87 o 
   0   0   6    78416.31    81164.09   1649.79 o 
   0   1   6     7753.27     8081.96     29.42 o 
  -1   2   6      234.23      265.45      3.05 o 
   0   2   6      292.07      325.75      2.66 o 
  -2   3   6      166.85      123.43      2.38 o 
  -1   3   6     1868.71     1914.15     10.77 o 
   0   3   6      617.76      566.57      5.36 o 
  -3   4   6      459.65      514.88      5.42 o 
  -2   4   6      565.91      611.59      5.44 o 
  -1   4   6     2338.43     2342.81     16.07 o 
   0   4   6       73.02       60.05      2.48 o 
  -4   5   6      527.02      504.87      6.47 o 
  -3   5   6     2412.18     2315.80     15.06 o 
  -2   5   6     4790.34     4981.74     27.03 o 
  -1   5   6     1398.11     1420.56     12.21 o 
   0   5   6     1346.29     1351.65     12.20 o 
  -5   6   6      565.08      564.52      7.52 o 
  -4   6   6      386.84      339.45      5.58 o 
  -3   6   6      267.32      257.87      3.77 o 
  -2   6   6     2285.17     2361.09     15.73 o 
  -1   6   6      588.49      632.57      8.26 o 
   0   6   6      936.73      960.49     10.87 o 
  -6   7   6      948.11      965.69     11.45 o 
  -5   7   6       66.55       67.02      3.35 o 
  -4   7   6      514.21      531.08      6.94 o 
  -3   7   6      208.93      216.35      4.81 o 
  -2   7   6       24.65       24.87      2.62 o 
  -1   7   6      316.06      316.51      6.73 o 
   0   7   6      680.78      691.32      9.99 o 
  -7   8   6      668.19      719.54     11.87 o 
  -6   8   6       96.59       97.96      6.64 o 
  -5   8   6      693.50      681.18      9.37 o 
  -4   8   6       54.84       39.73      3.07 o 
  -3   8   6      111.74      105.46      4.60 o 
  -2   8   6      726.47      750.15     10.94 o 
  -1   8   6     1011.23     1028.03     14.52 o 
   0   8   6       48.73       49.11      4.87 o 
  -8   9   6      217.63      203.79      7.84 o 
  -7   9   6      588.21      602.35     11.31 o 
  -6   9   6      221.89      204.53      7.14 o 
  -5   9   6      562.50      579.19     10.79 o 
  -4   9   6      167.39      137.47      6.47 o 
  -3   9   6     1111.38     1129.67     17.41 o 
  -2   9   6      124.50      118.45      7.11 o 
  -1   9   6       72.04       68.38      5.90 o 
   0   9   6        2.78        1.10      4.11 o 
  -9  10   6       52.50       42.94      6.14 o 
  -8  10   6      315.79      341.15     11.77 o 
  -7  10   6      157.90      148.76      7.81 o 
  -6  10   6      132.56      131.52      7.74 o 
  -5  10   6       36.48       25.95      4.66 o 
  -4  10   6      129.13      113.33      8.18 o 
  -3  10   6       69.16       57.22      5.88 o 
  -2  10   6       22.20       13.64      4.72 o 
  -1  10   6        0.94       -6.01      4.00 o 
   0  10   6       49.70       42.92      6.25 o 
 -10  11   6       19.37        8.08      6.09 o 
  -9  11   6        1.46       -7.14      4.76 o 
  -8  11   6       24.84       19.89      5.11 o 
  -7  11   6       33.40       21.41      4.88 o 
  -6  11   6        8.03       -0.36      4.07 o 
  -5  11   6       20.31       16.55      4.73 o 
  -4  11   6      277.33      285.19     20.73 o 
  -3  11   6       78.01       74.95     12.27 o 
  -2  11   6      127.53      120.74     12.67 o 
  -1  11   6        9.90        4.36      5.13 o 
  -9  12   6       30.68       22.74      8.14 o 
  -8  12   6        5.85        1.99      6.03 o 
  -7  12   6      117.09      127.28     16.24 o 
  -6  12   6       46.11       40.48      6.86 o 
  -5  12   6        2.91       -3.25      5.40 o 
  -4  12   6       19.14        2.24      8.35 o 
  -3  12   6       29.68       28.43      6.25 o 
   0   1   7    13126.69    13229.49     49.30 o 
  -1   2   7     4163.46     4121.11     19.23 o 
   0   2   7     2362.56     2424.74     12.84 o 
  -2   3   7     2820.30     2917.99     15.30 o 
  -1   3   7     1860.92     1876.48      9.54 o 
   0   3   7     1674.12     1776.01     11.01 o 
  -3   4   7      379.58      362.69      4.59 o 
  -2   4   7     2115.79     2207.73     12.97 o 
  -1   4   7      636.98      656.99      6.58 o 
   0   4   7     2291.63     2346.05     15.62 o 
  -4   5   7      249.47      264.55      4.86 o 
  -3   5   7     1082.37     1123.26      9.30 o 
  -2   5   7      462.09      434.51      4.85 o 
  -1   5   7      805.92      774.66      8.48 o 
   0   5   7       31.95       21.91      2.07 o 
  -5   6   7      526.71      539.10      7.41 o 
  -4   6   7      540.02      540.05      7.20 o 
  -3   6   7      549.90      557.46      5.72 o 
  -2   6   7      444.97      470.82      5.84 o 
  -1   6   7      600.00      584.06      7.99 o 
   0   6   7      100.63      111.07      4.37 o 
  -6   7   7       57.62       61.70      3.77 o 
  -5   7   7      216.98      226.67      5.62 o 
  -4   7   7       63.70       50.03      2.67 o 
  -3   7   7       17.24       16.21      1.89 o 
  -2   7   7      595.67      568.65      8.21 o 
  -1   7   7       76.05       67.35      3.72 o 
   0   7   7      591.59      563.30      9.96 o 
  -7   8   7     1208.33     1255.53     16.22 o 
  -6   8   7       57.16       45.29      4.32 o 
  -5   8   7      306.61      316.81      7.65 o 
  -4   8   7       60.17       53.65      3.71 o 
  -3   8   7      189.79      175.64      5.69 o 
  -2   8   7      599.21      580.70     10.20 o 
  -1   8   7      187.14      169.35      7.62 o 
   0   8   7      491.90      498.72     11.87 o 
  -8   9   7      619.35      622.19     13.63 o 
  -7   9   7       27.26       24.91      3.76 o 
  -6   9   7      250.87      256.68      7.32 o 
  -5   9   7      240.94      256.24      7.44 o 
  -4   9   7      411.40      434.04     10.48 o 
  -3   9   7       11.73       12.44      4.26 o 
  -2   9   7       69.36       67.96      5.58 o 
  -1   9   7      141.48      119.83      7.40 o 
   0   9   7       52.95       51.26      5.91 o 
  -9  10   7        6.00        0.38      4.89 o 
  -8  10   7       19.85       26.44      5.61 o 
  -7  10   7       37.02       35.91      5.39 o 
  -6  10   7        7.86        4.16      3.53 o 
  -5  10   7       75.26       76.48      5.27 o 
  -4  10   7      149.78      139.55      9.02 o 
  -3  10   7      530.11      530.82     13.13 o 
  -2  10   7       64.63       67.53      6.44 o 
  -1  10   7       64.32       60.08      6.10 o 
   0  10   7      106.97      105.76      9.90 o 
 -10  11   7       20.90       14.49      5.78 o 
  -9  11   7       89.38       89.13      7.89 o 
  -8  11   7       73.08       73.65      7.24 o 
  -7  11   7        6.38       -2.42      5.65 o 
  -6  11   7        3.66       -4.03      4.12 o 
  -5  11   7      102.61      107.38      8.08 o 
  -4  11   7       22.77       12.51      5.27 o 
  -3  11   7      258.35      267.05     12.22 o 
  -2  11   7       53.82       45.31      6.07 o 
  -1  11   7       23.58       13.72      5.52 o 
  -8  12   7       88.99      109.54     11.68 o 
  -7  12   7       76.16       92.55      7.76 o 
  -6  12   7       12.91        3.60      7.03 o 
  -5  12   7        1.80       -2.05      5.54 o 
  -4  12   7       29.60       27.87      5.60 o 
   0   1   8      276.46      273.60      2.47 o 
  -1   2   8      245.10      278.61      2.91 o 
   0   2   8     1733.17     1780.87     10.91 o 
  -2   3   8     1365.25     1595.71     11.31 o 
  -1   3   8      224.75      269.87      2.98 o 
   0   3   8       67.84       81.27      2.62 o 
  -3   4   8      746.99      702.56      6.49 o 
  -2   4   8     1047.83     1106.54      7.74 o 
  -1   4   8      575.56      572.59      6.35 o 
   0   4   8      116.77      107.70      3.10 o 
  -4   5   8      425.37      412.03      5.80 o 
  -3   5   8      259.99      245.36      4.21 o 
  -2   5   8       60.68       65.73      2.05 o 
  -1   5   8       25.24       27.51      2.18 o 
   0   5   8      107.76      120.16      3.88 o 
  -5   6   8      169.44      167.75      4.51 o 
  -4   6   8      526.78      513.34      7.10 o 
  -3   6   8     1023.81     1019.43      8.35 o 
  -2   6   8     1355.38     1362.39     11.54 o 
  -1   6   8      495.48      508.67      7.55 o 
   0   6   8     1167.28     1162.01     12.57 o 
  -6   7   8     1441.94     1476.14     16.30 o 
  -5   7   8      942.23      919.28     10.55 o 
  -4   7   8      150.07      142.14      4.23 o 
  -3   7   8      815.69      797.36      9.53 o 
  -2   7   8      139.92      139.45      5.43 o 
  -1   7   8      754.96      773.07     11.12 o 
   0   7   8      186.06      182.79      6.41 o 
  -7   8   8      377.78      397.14      9.38 o 
  -6   8   8      749.20      791.84     11.59 o 
  -5   8   8      560.64      564.38      9.83 o 
  -4   8   8      597.86      564.95     10.13 o 
  -3   8   8     1437.07     1421.89     18.13 o 
  -2   8   8        2.76        3.52      3.14 o 
  -1   8   8       70.78       54.84      5.35 o 
   0   8   8      517.91      544.73     12.76 o 
  -8   9   8      234.54      240.21     10.86 o 
  -7   9   8      128.04      106.84      6.18 o 
  -6   9   8      432.69      437.94      9.36 o 
  -5   9   8      190.53      169.77      8.70 o 
  -4   9   8       17.91       14.60      3.40 o 
  -3   9   8      661.95      696.00     12.79 o 
  -2   9   8       89.54       84.99      6.67 o 
  -1   9   8       10.96        4.78      4.25 o 
   0   9   8       35.43       30.85      5.19 o 
  -9  10   8       14.77        7.92      5.08 o 
  -8  10   8       14.97        5.72      5.25 o 
  -7  10   8       72.05       53.61      6.14 o 
  -6  10   8       65.89       60.47      5.11 o 
  -5  10   8      430.92      431.48     10.38 o 
  -4  10   8       31.90       26.43      4.78 o 
  -3  10   8      187.27      199.75     13.21 o 
  -2  10   8      140.12      136.82     10.68 o 
  -1  10   8       54.31       39.00      5.70 o 
   0  10   8       77.59       62.10      6.91 o 
 -10  11   8        0.92        1.23      5.35 o 
  -9  11   8       33.58       36.40      6.64 o 
  -8  11   8       91.32       97.68     10.20 o 
  -7  11   8       26.27       20.53      5.91 o 
  -6  11   8       34.41       24.38      5.12 o 
  -5  11   8      162.97      149.66     10.66 o 
  -4  11   8      109.36      101.12      6.97 o 
  -3  11   8       27.21       20.37      5.70 o 
  -2  11   8       81.96       88.93      7.86 o 
  -1  11   8       29.57       26.88      6.44 o 
  -8  12   8        9.31        1.38      7.46 o 
  -7  12   8       38.58       32.03      9.34 o 
  -6  12   8        7.23        3.77      5.54 o 
  -5  12   8      148.03      158.78     10.10 o 
  -4  12   8       21.21       10.70      5.26 o 
   0   1   9     3075.56     2891.68     12.58 o 
  -1   2   9     3000.52     3079.43     16.11 o 
   0   2   9      266.25      307.76      3.78 o 
  -2   3   9      288.29      322.15      4.20 o 
  -1   3   9       55.83       48.08      1.63 o 
   0   3   9      997.36      977.36      8.56 o 
  -3   4   9     2793.20     2783.68     18.12 o 
  -2   4   9     2418.68     2348.59     11.95 o 
  -1   4   9       72.70       74.51      2.65 o 
   0   4   9      792.66      826.41      8.98 o 
  -4   5   9      261.87      259.17      4.64 o 
  -3   5   9       84.30       80.18      3.28 o 
  -2   5   9       76.70       75.30      3.00 o 
  -1   5   9       40.43       29.12      2.20 o 
   0   5   9      212.06      226.54      4.68 o 
  -5   6   9      763.80      724.21      8.64 o 
  -4   6   9      168.06      181.00      4.67 o 
  -3   6   9      260.89      269.68      4.60 o 
  -2   6   9      418.05      430.32      6.82 o 
  -1   6   9      937.45      958.29     10.48 o 
   0   6   9      358.66      365.57      7.85 o 
  -6   7   9     1517.03     1602.96     16.10 o 
  -5   7   9      529.05      518.51      8.84 o 
  -4   7   9       80.53       79.75      3.86 o 
  -3   7   9        2.57        2.15      2.21 o 
  -2   7   9      610.57      591.06      9.45 o 
  -1   7   9        5.93        4.78      3.08 o 
   0   7   9      298.74      302.52      9.06 o 
  -7   8   9       18.53       22.93      4.30 o 
  -6   8   9      513.64      567.65     10.04 o 
  -5   8   9       86.52       85.09      4.75 o 
  -4   8   9       99.30       77.64      4.49 o 
  -3   8   9       12.05       17.31      3.33 o 
  -2   8   9      127.01      101.31      5.80 o 
  -1   8   9      320.25      304.41      9.84 o 
   0   8   9       21.70       18.32      4.58 o 
  -8   9   9      179.92      194.98     13.61 o 
  -7   9   9      323.61      355.51     10.30 o 
  -6   9   9       12.36       15.88      3.73 o 
  -5   9   9        5.57        3.73      3.06 o 
  -4   9   9      104.00      100.75      5.85 o 
  -3   9   9        1.26        5.79      3.21 o 
  -2   9   9      115.73       96.79      6.69 o 
  -1   9   9      165.14      155.26      8.81 o 
   0   9   9       23.92       23.50      4.87 o 
  -9  10   9       13.18       12.22      5.45 o 
  -8  10   9        2.11       -4.59      5.02 o 
  -7  10   9      351.59      330.71     10.97 o 
  -6  10   9       49.50       39.28      5.10 o 
  -5  10   9      105.77      107.89      6.21 o 
  -4  10   9       34.59       33.99      4.78 o 
  -3  10   9        3.25        9.43      4.38 o 
  -2  10   9       41.70       32.32      5.59 o 
  -1  10   9        7.04       -2.06      4.49 o 
   0  10   9       48.61       36.54      6.76 o 
  -9  11   9       52.84       40.27      7.30 o 
  -8  11   9       32.87       32.35      6.38 o 
  -7  11   9       32.46       17.52      5.69 o 
  -6  11   9      178.97      187.44      8.55 o 
  -5  11   9      128.74      120.24      9.72 o 
  -4  11   9       21.47       16.36      5.95 o 
  -3  11   9       59.39       66.77      6.45 o 
  -2  11   9       40.38       55.34      7.40 o 
  -7  12   9       16.49        9.14      6.03 o 
  -6  12   9       38.51       27.32      6.57 o 
  -5  12   9      113.19      104.79     10.39 o 
   0   1  10     1041.41     1083.31      6.31 o 
  -1   2  10        1.00        1.54      0.96 o 
   0   2  10     3129.53     3153.19     17.57 o 
  -2   3  10      792.12      808.28      7.00 o 
  -1   3  10      115.32      105.98      2.66 o 
   0   3  10      442.62      431.10      4.50 o 
  -3   4  10      814.41      836.54      8.45 o 
  -2   4  10      165.32      189.25      3.59 o 
  -1   4  10       56.71       53.59      3.38 o 
   0   4  10       62.85       60.52      2.73 o 
  -4   5  10      868.62      884.20      8.60 o 
  -3   5  10      187.48      196.48      3.36 o 
  -2   5  10        2.88        2.64      1.51 o 
  -1   5  10      216.00      205.16      4.56 o 
   0   5  10       92.17       79.67      3.66 o 
  -5   6  10       76.99       69.95      4.12 o 
  -4   6  10      280.15      272.53      5.13 o 
  -3   6  10      217.69      233.32      4.14 o 
  -2   6  10      545.47      552.17      7.75 o 
  -1   6  10      991.98     1005.62     11.34 o 
   0   6  10     1035.08     1062.44     12.27 o 
  -6   7  10      233.03      239.38      7.80 o 
  -5   7  10     1013.69     1047.39     12.68 o 
  -4   7  10        9.07        6.38      2.25 o 
  -3   7  10      568.50      593.74      9.50 o 
  -2   7  10      282.25      279.22      7.09 o 
  -1   7  10      361.30      345.35      9.01 o 
   0   7  10      894.08      893.74     14.24 o 
  -7   8  10       26.98       25.66      4.34 o 
  -6   8  10      681.71      695.89     12.04 o 
  -5   8  10      371.92      391.76      8.65 o 
  -4   8  10      454.63      480.74      9.24 o 
  -3   8  10      849.79      840.63     12.79 o 
  -2   8  10        9.01        5.52      3.22 o 
  -1   8  10      112.15      101.68      6.67 o 
   0   8  10       88.52       78.78      6.32 o 
  -8   9  10      112.02      115.19      7.45 o 
  -7   9  10      177.55      163.34      9.28 o 
  -6   9  10      143.54      135.98      6.97 o 
  -5   9  10      264.11      251.12      8.25 o 
  -4   9  10       14.86        9.75      3.52 o 
  -3   9  10      374.98      379.82      9.51 o 
  -2   9  10       91.76       89.02      6.15 o 
  -1   9  10       27.11       22.71      5.18 o 
   0   9  10      100.91       96.40      8.05 o 
  -9  10  10       15.74        4.98      5.18 o 
  -8  10  10        2.82       -3.30      4.81 o 
  -7  10  10       35.09       29.90      6.74 o 
  -6  10  10       22.05       12.70      4.45 o 
  -5  10  10      266.24      267.38     16.10 o 
  -4  10  10        0.47        4.50      4.61 o 
  -3  10  10      490.18      477.26     11.98 o 
  -2  10  10      119.81      108.95      8.41 o 
  -1  10  10       40.93       38.08      5.98 o 
   0  10  10       84.57       82.41      8.00 o 
  -9  11  10       14.82        4.31      5.63 o 
  -8  11  10      106.98      102.42      8.16 o 
  -7  11  10       60.56       54.81      9.09 o 
  -6  11  10       44.02       38.21      5.79 o 
  -5  11  10       32.03       18.38      5.10 o 
  -4  11  10       28.07       23.24      6.30 o 
  -3  11  10       58.64       46.82      7.43 o 
  -2  11  10       17.12       14.87      5.92 o 
   0   1  11     1820.32     1683.36      9.46 o 
  -1   2  11     2847.72     2761.26     14.50 o 
   0   2  11     1018.53     1045.49      7.50 o 
  -2   3  11      510.19      497.08      5.16 o 
  -1   3  11     1461.73     1495.75      9.69 o 
   0   3  11     1048.10     1061.53      8.30 o 
  -3   4  11      257.37      251.94      4.78 o 
  -2   4  11      483.84      464.85      4.73 o 
  -1   4  11     1460.21     1503.26     10.52 o 
   0   4  11     1007.15     1005.71      9.64 o 
  -4   5  11      106.63       93.05      4.74 o 
  -3   5  11      107.44       90.98      3.55 o 
  -2   5  11      164.96      169.85      3.68 o 
  -1   5  11      590.26      590.26      7.43 o 
   0   5  11       15.93       15.95      2.22 o 
  -5   6  11       43.01       28.12      3.11 o 
  -4   6  11      280.02      293.66      6.76 o 
  -3   6  11      171.26      174.28      5.22 o 
  -2   6  11      309.04      302.95      6.97 o 
  -1   6  11      277.54      285.71      7.24 o 
   0   6  11       72.34       60.11      4.13 o 
  -6   7  11      372.62      390.94      9.98 o 
  -5   7  11       56.25       58.43      4.37 o 
  -4   7  11      131.21      128.21      4.97 o 
  -3   7  11       47.64       33.19      3.07 o 
  -2   7  11      496.54      482.79      8.93 o 
  -1   7  11       98.13       99.41      5.18 o 
   0   7  11      139.91      142.33     11.47 o 
  -7   8  11      186.41      182.06      7.86 o 
  -6   8  11     1103.95     1145.08     15.52 o 
  -5   8  11      132.28      125.09      6.50 o 
  -4   8  11       18.62       18.11      3.22 o 
  -3   8  11       33.72       36.19      4.07 o 
  -2   8  11      290.47      305.97      8.69 o 
  -1   8  11      112.06      103.55      6.48 o 
   0   8  11       48.33       47.15      5.55 o 
  -8   9  11       79.77       64.87      6.34 o 
  -7   9  11      624.74      665.30     13.69 o 
  -6   9  11        2.82       -1.41      3.15 o 
  -5   9  11       47.29       35.93      4.29 o 
  -4   9  11       65.85       48.28      4.73 o 
  -3   9  11       41.90       34.51      4.38 o 
  -2   9  11      104.80       96.53      6.44 o 
  -1   9  11      260.72      233.40     12.50 o 
   0   9  11       98.16       84.99      6.84 o 
  -9  10  11      103.28       86.25      7.96 o 
  -8  10  11       50.85       54.56      6.67 o 
  -7  10  11      118.12      107.09      9.06 o 
  -6  10  11       72.29       75.07      6.40 o 
  -5  10  11        2.83       -1.23      3.82 o 
  -4  10  11      219.82      175.04     12.32 o 
  -3  10  11      408.19      433.94     12.90 o 
  -2  10  11      148.24      141.52      8.67 o 
  -1  10  11       66.29       68.30      7.15 o 
   0  10  11       17.57       18.84      6.18 o 
  -8  11  11       12.04        4.70      5.20 o 
  -7  11  11        1.72       -6.41      4.27 o 
  -6  11  11        1.23       -5.41      4.53 o 
  -5  11  11       51.38       53.89      6.24 o 
  -4  11  11       26.72       19.45      7.77 o 
  -3  11  11      106.81       93.04      8.49 o 
   0   0  12     2782.58     2767.51     32.62 o 
   0   1  12     2584.99     2630.25     13.49 o 
  -1   2  12      111.63      138.27      3.65 o 
   0   2  12      188.19      213.82      3.30 o 
  -2   3  12      432.28      421.16      4.90 o 
  -1   3  12       26.71       26.97      1.80 o 
   0   3  12      224.72      212.98      3.64 o 
  -3   4  12      144.74      164.63      3.45 o 
  -2   4  12      172.51      173.10      3.10 o 
  -1   4  12      985.59     1043.55     10.26 o 
   0   4  12       60.30       61.32      2.88 o 
  -4   5  12      303.82      301.20      5.86 o 
  -3   5  12      890.44      880.70      8.45 o 
  -2   5  12      372.77      379.77      5.47 o 
  -1   5  12      786.33      836.34     10.26 o 
   0   5  12      511.16      490.16      8.23 o 
  -5   6  12      351.83      347.13      8.31 o 
  -4   6  12      107.23      103.55      5.41 o 
  -3   6  12      448.88      456.29      7.92 o 
  -2   6  12      323.26      335.35      7.38 o 
  -1   6  12      358.96      357.37      7.40 o 
   0   6  12      434.68      453.87      8.52 o 
  -6   7  12      888.70      879.74     13.30 o 
  -5   7  12       52.75       53.05      4.30 o 
  -4   7  12      146.88      135.53      5.86 o 
  -3   7  12       28.24       25.86      2.87 o 
  -2   7  12      174.03      173.69      6.95 o 
  -1   7  12      131.38      125.93      5.75 o 
   0   7  12      572.95      601.26     12.45 o 
  -7   8  12      296.77      308.27     10.06 o 
  -6   8  12      141.63      131.79      6.78 o 
  -5   8  12      124.08      125.34      6.07 o 
  -4   8  12      307.04      312.26      8.85 o 
  -3   8  12       36.30       24.66      3.82 o 
  -2   8  12      331.71      341.53      9.63 o 
  -1   8  12      483.49      495.18     12.41 o 
   0   8  12        1.47        1.89      4.30 o 
  -8   9  12      262.61      279.16     10.80 o 
  -7   9  12      378.55      418.64     10.79 o 
  -6   9  12      200.47      190.83      7.77 o 
  -5   9  12      298.76      318.96      9.48 o 
  -4   9  12       58.25       55.49      4.90 o 
  -3   9  12      451.43      474.05     11.93 o 
  -2   9  12       51.38       51.84      5.94 o 
  -1   9  12       24.01       19.95      5.01 o 
   0   9  12        7.19        4.58      4.47 o 
  -9  10  12       32.53       31.28      6.61 o 
  -8  10  12       44.58       44.92      6.81 o 
  -7  10  12       61.55       45.05      6.13 o 
  -6  10  12        9.35        7.91      4.52 o 
  -5  10  12       18.51       11.55      4.62 o 
  -4  10  12       98.98       87.81      6.33 o 
  -3  10  12        9.93        8.10      5.69 o 
  -2  10  12       19.49        7.63      5.69 o 
  -1  10  12       72.18       60.25      7.05 o 
  -8  11  12       13.80        1.69      5.65 o 
  -7  11  12       43.36       37.87      5.96 o 
  -6  11  12        8.97       -5.09      4.87 o 
  -5  11  12       25.77       26.62      5.93 o 
  -4  11  12      195.99      212.48     10.82 o 
  -3  11  12       33.23       21.65      6.34 o 
   0   1  13     3454.04     3488.66     17.09 o 
  -1   2  13     1683.40     1663.22     10.41 o 
   0   2  13      101.19       77.32      3.29 o 
  -2   3  13      180.77      172.47      3.38 o 
  -1   3  13      195.20      181.39      3.77 o 
   0   3  13       99.90      106.59      3.82 o 
  -3   4  13      166.78      154.44      3.51 o 
  -2   4  13      746.55      755.59      6.89 o 
  -1   4  13       22.97       20.09      1.43 o 
   0   4  13       55.37       53.82      2.82 o 
  -4   5  13        7.46        7.28      2.41 o 
  -3   5  13      352.24      373.34      6.76 o 
  -2   5  13       16.31       12.75      2.18 o 
  -1   5  13     1165.88     1152.09     12.87 o 
   0   5  13      165.49      146.65      5.19 o 
  -5   6  13      112.29      100.23      5.15 o 
  -4   6  13      447.88      468.80      8.84 o 
  -3   6  13      765.15      747.41     10.20 o 
  -2   6  13      683.02      673.41      9.85 o 
  -1   6  13      153.77      150.28      5.58 o 
   0   6  13      377.40      390.03      8.99 o 
  -6   7  13      108.48      106.31      5.61 o 
  -5   7  13       90.92       78.97      5.03 o 
  -4   7  13      292.10      301.75      7.85 o 
  -3   7  13       25.70       20.16      3.23 o 
  -2   7  13      182.61      179.23      6.37 o 
  -1   7  13        2.97        3.02      3.28 o 
   0   7  13      324.45      350.85      9.98 o 
  -7   8  13      210.93      206.51      7.83 o 
  -6   8  13       62.68       57.55      4.84 o 
  -5   8  13      191.37      177.23      7.21 o 
  -4   8  13        3.97        0.94      3.17 o 
  -3   8  13      273.90      272.11      8.64 o 
  -2   8  13       59.90       54.76      5.68 o 
  -1   8  13      107.28      107.53      7.19 o 
   0   8  13      238.01      249.80     10.51 o 
  -8   9  13      146.40      145.37      8.34 o 
  -7   9  13      102.33       97.43      6.12 o 
  -6   9  13       18.09       18.26      4.32 o 
  -5   9  13      147.68      134.88      6.77 o 
  -4   9  13      173.58      157.81      7.18 o 
  -3   9  13      176.67      189.31      9.19 o 
  -2   9  13       49.64       38.11      5.51 o 
  -1   9  13      110.55      110.64      8.65 o 
   0   9  13       78.53       79.24      8.78 o 
  -9  10  13       76.21       71.74      8.34 o 
  -8  10  13        0.92       -6.70      5.02 o 
  -7  10  13        0.17       -2.55      4.32 o 
  -6  10  13       75.32       84.91      7.59 o 
  -5  10  13        4.20       -2.21      4.64 o 
  -4  10  13       44.81       43.23      6.03 o 
  -3  10  13       89.76       92.82      8.18 o 
  -2  10  13       30.52       26.24      6.46 o 
  -1  10  13       65.22       48.85      7.52 o 
  -7  11  13        7.33       -5.77      4.60 o 
  -6  11  13        7.97       -7.37      4.92 o 
  -5  11  13       41.78       30.10      5.89 o 
  -4  11  13       17.68       17.86      5.96 o 
   0   1  14      650.24      727.71      5.81 o 
  -1   2  14     1108.97     1137.85      8.28 o 
   0   2  14      176.37      183.07      3.21 o 
  -2   3  14       93.71       95.17      3.25 o 
  -1   3  14      827.33      788.53      7.52 o 
   0   3  14      290.40      276.22      3.98 o 
  -3   4  14       53.18       46.45      2.52 o 
  -2   4  14      155.40      155.81      3.87 o 
  -1   4  14      260.56      245.03      4.33 o 
   0   4  14       99.17       94.07      4.05 o 
  -4   5  14      318.39      312.25      7.77 o 
  -3   5  14      463.05      460.87      7.42 o 
  -2   5  14      644.66      652.28      8.47 o 
  -1   5  14        8.34       10.18      2.49 o 
   0   5  14      258.12      259.78      7.24 o 
  -5   6  14      257.45      277.67      7.75 o 
  -4   6  14       73.26       68.87      4.32 o 
  -3   6  14      461.82      482.50      9.23 o 
  -2   6  14      393.88      368.67      8.45 o 
  -1   6  14      102.23       92.04      5.68 o 
   0   6  14      177.26      172.58      6.78 o 
  -6   7  14       19.22       19.18      3.67 o 
  -5   7  14      384.56      404.47      9.15 o 
  -4   7  14       26.85       18.02      3.29 o 
  -3   7  14       81.70       73.06      4.61 o 
  -2   7  14       58.63       45.61      4.63 o 
  -1   7  14      107.02       83.96      6.05 o 
   0   7  14      257.96      258.89      9.09 o 
  -7   8  14       14.07       13.63      3.85 o 
  -6   8  14       79.69       79.42      5.33 o 
  -5   8  14      122.62      118.38      6.11 o 
  -4   8  14       94.77       78.44      5.29 o 
  -3   8  14       41.83       38.66      4.88 o 
  -2   8  14      100.67       93.62      6.69 o 
  -1   8  14        9.29        9.15      5.20 o 
   0   8  14      590.90      625.44     16.36 o 
  -8   9  14      212.06      198.06     12.60 o 
  -7   9  14        8.69        7.29      4.18 o 
  -6   9  14       71.81       78.50      5.70 o 
  -5   9  14       83.55       63.04      5.56 o 
  -4   9  14       66.21       58.33      5.58 o 
  -3   9  14      224.47      222.69     11.79 o 
  -2   9  14      103.35       92.47      7.19 o 
  -1   9  14      106.47       88.53      7.93 o 
   0   9  14       11.19        5.62      5.01 o 
  -8  10  14       43.59       42.44      8.41 o 
  -7  10  14       91.39       96.90      7.08 o 
  -6  10  14        7.08        1.23      5.80 o 
  -5  10  14       16.93        7.61      4.98 o 
  -4  10  14       67.64       67.62      6.72 o 
  -3  10  14       17.57        8.41      5.92 o 
  -2  10  14      111.34      101.49      8.78 o 
   0   1  15      620.63      611.47      5.34 o 
  -1   2  15      103.74      114.06      5.04 o 
   0   2  15      968.62      976.59      7.72 o 
  -2   3  15       32.64       23.92      2.13 o 
  -1   3  15       63.73       57.74      2.54 o 
   0   3  15      718.68      737.25      8.12 o 
  -3   4  15       67.01       62.66      3.03 o 
  -2   4  15      301.04      307.46      5.61 o 
  -1   4  15       52.09       48.10      2.96 o 
   0   4  15       10.53       10.59      2.61 o 
  -4   5  15      444.64      454.40      9.23 o 
  -3   5  15      216.15      202.31      6.41 o 
  -2   5  15      356.91      359.16      7.12 o 
  -1   5  15      278.79      272.62      7.48 o 
   0   5  15        4.34        1.72      2.68 o 
  -5   6  15      722.85      759.79     12.23 o 
  -4   6  15      344.17      347.95      8.23 o 
  -3   6  15       25.24       20.91      3.18 o 
  -2   6  15      178.97      192.13      7.65 o 
  -1   6  15       36.87       28.94      3.87 o 
   0   6  15      108.07       91.95      5.72 o 
  -6   7  15       32.18       29.41      4.10 o 
  -5   7  15       15.62       10.59      2.98 o 
  -4   7  15       15.28       15.61      3.33 o 
  -3   7  15        6.92        4.00      2.90 o 
  -2   7  15        6.58        5.94      3.30 o 
  -1   7  15      333.01      369.81     11.34 o 
   0   7  15       62.94       55.73      4.99 o 
  -7   8  15       15.94       15.32      4.30 o 
  -6   8  15       42.70       36.15      4.32 o 
  -5   8  15      130.68      113.62      6.63 o 
  -4   8  15       99.40       87.09      6.05 o 
  -3   8  15        2.23       -5.36      3.59 o 
  -2   8  15      129.32      114.07      8.27 o 
  -1   8  15      528.59      582.96     15.68 o 
   0   8  15       78.57       70.34      7.51 o 
  -8   9  15       92.15       94.25      7.93 o 
  -7   9  15      232.93      242.99     11.20 o 
  -6   9  15       86.25       80.04      6.22 o 
  -5   9  15       49.61       39.13      5.18 o 
  -4   9  15       63.17       66.42      5.77 o 
  -3   9  15       68.95       63.24      6.02 o 
  -2   9  15       26.66       22.82      5.53 o 
  -1   9  15       80.57       82.38      7.39 o 
   0   9  15       84.35       61.61      8.04 o 
  -7  10  15       53.15       68.27     10.52 o 
  -6  10  15       23.05       18.83      5.64 o 
  -5  10  15      166.38      165.21      9.33 o 
  -4  10  15       35.65       37.79      6.53 o 
  -3  10  15       32.17       24.28      5.78 o 
   0   1  16      171.45      204.93      4.36 o 
  -1   2  16      808.46      770.73      8.25 o 
   0   2  16     1449.75     1419.21     11.86 o 
  -2   3  16       67.31       61.19      2.92 o 
  -1   3  16      490.10      483.65      7.07 o 
   0   3  16      108.59      101.38      4.34 o 
  -3   4  16      135.71      117.51      5.42 o 
  -2   4  16      497.32      504.10      7.36 o 
  -1   4  16      503.97      499.59      8.97 o 
   0   4  16        5.16        0.57      2.60 o 
  -4   5  16      272.30      275.33      6.83 o 
  -3   5  16       77.31       63.13      4.50 o 
  -2   5  16       52.83       51.56      4.21 o 
  -1   5  16       86.65       84.21      4.59 o 
   0   5  16      119.18      108.80      6.17 o 
  -5   6  16      128.63      111.06      6.24 o 
  -4   6  16        1.10       -0.89      2.76 o 
  -3   6  16      286.21      280.84      8.50 o 
  -2   6  16      106.38       93.25      6.56 o 
  -1   6  16        2.56        2.26      2.95 o 
   0   6  16      293.04      314.26      9.59 o 
  -6   7  16       14.11       12.06      4.03 o 
  -5   7  16       34.35       25.27      4.17 o 
  -4   7  16      330.80      331.83      9.50 o 
  -3   7  16        2.80       -0.31      2.83 o 
  -2   7  16      102.37       88.98      5.64 o 
  -1   7  16      114.22       92.54      6.76 o 
   0   7  16       77.21       78.60      5.93 o 
  -7   8  16       14.61       10.65      4.55 o 
  -6   8  16      418.40      455.91     13.16 o 
  -5   8  16       21.42       16.15      4.35 o 
  -4   8  16       56.18       47.74      5.22 o 
  -3   8  16       39.65       31.04      4.80 o 
  -2   8  16       38.16       33.33      5.00 o 
  -1   8  16       29.08       24.57      5.38 o 
   0   8  16       25.19       21.72      6.17 o 
  -8   9  16       48.28       33.68      7.61 o 
  -7   9  16       42.53       38.53      6.21 o 
  -6   9  16       64.96       53.26      6.30 o 
  -5   9  16        0.10       -2.41      3.98 o 
  -4   9  16       43.61       38.60      5.35 o 
  -3   9  16       83.99       74.73      8.30 o 
  -2   9  16       16.23        6.33      4.67 o 
  -1   9  16      140.32      148.06      9.36 o 
  -6  10  16       32.95       27.96      7.88 o 
  -5  10  16       20.33       10.88      5.46 o 
  -4  10  16       22.76       11.60      5.34 o 
   0   1  17     1255.59     1266.22     13.49 o 
  -1   2  17      175.52      189.25      5.85 o 
   0   2  17      107.35      119.03      6.78 o 
  -2   3  17      340.69      324.69      6.69 o 
  -1   3  17       34.84       33.41      2.75 o 
   0   3  17      293.25      282.32      7.23 o 
  -3   4  17       26.23       19.12      2.85 o 
  -2   4  17      562.42      588.89      9.71 o 
  -1   4  17      227.65      215.23      6.13 o 
   0   4  17      240.14      234.21      7.06 o 
  -4   5  17       85.28       66.88      5.28 o 
  -3   5  17      149.06      131.35      8.87 o 
  -2   5  17      164.87      154.99      8.57 o 
  -1   5  17      310.93      315.18      7.95 o 
   0   5  17      112.91      105.31      5.89 o 
  -5   6  17       62.29       53.74      5.39 o 
  -4   6  17       21.84       17.72      4.03 o 
  -3   6  17        5.83        1.34      3.00 o 
  -2   6  17       35.18       34.70      4.10 o 
  -1   6  17      163.92      144.80      8.39 o 
   0   6  17       20.52       18.97      4.35 o 
  -6   7  17      422.08      468.37     12.94 o 
  -5   7  17       55.64       55.94      5.22 o 
  -4   7  17      369.28      371.02     10.89 o 
  -3   7  17       57.64       46.50      4.75 o 
  -2   7  17      240.14      241.43      8.88 o 
  -1   7  17        3.86        4.27      3.40 o 
   0   7  17        4.33        6.23      4.79 o 
  -7   8  17      172.02      166.23     10.47 o 
  -6   8  17      196.95      177.96      9.43 o 
  -5   8  17      162.43      148.23      8.56 o 
  -4   8  17       19.92       17.63      4.96 o 
  -3   8  17       66.58       64.63      6.06 o 
  -2   8  17       20.14       20.41      4.79 o 
  -1   8  17      107.11       94.18      8.17 o 
   0   8  17        2.60       -0.24      5.72 o 
  -7   9  17       16.62       10.70      5.32 o 
  -6   9  17        2.40       -2.61      4.36 o 
  -5   9  17       84.48       73.84      6.99 o 
  -4   9  17       26.74       21.55      5.36 o 
  -3   9  17       48.53       48.72      5.78 o 
  -2   9  17        1.24       -1.67      4.07 o 
   0   0  18     7438.10     7465.04    109.85 o 
   0   1  18      862.69      920.46     11.52 o 
  -1   2  18      127.35      105.54      5.00 o 
   0   2  18      131.62      120.46      4.80 o 
  -2   3  18      751.34      776.93     10.84 o 
  -1   3  18      142.05      113.21      5.38 o 
   0   3  18      173.93      171.64     10.76 o 
  -3   4  18      175.22      171.86      9.53 o 
  -2   4  18      377.60      380.50     10.14 o 
  -1   4  18       35.13       23.62      3.32 o 
   0   4  18       73.33       62.42      4.56 o 
  -4   5  18       19.63       15.67      3.78 o 
  -3   5  18       20.20       12.39      3.50 o 
  -2   5  18       70.09       62.20      4.87 o 
  -1   5  18      108.12       85.21      5.38 o 
   0   5  18      215.32      189.22      9.79 o 
  -5   6  18        8.93        1.75      3.72 o 
  -4   6  18        4.80        2.29      3.50 o 
  -3   6  18      229.97      223.73     12.61 o 
  -2   6  18       37.57       28.82      4.69 o 
  -1   6  18       69.97       50.89      5.61 o 
   0   6  18       17.79       17.98      4.55 o 
  -6   7  18       85.04       80.73      6.39 o 
  -5   7  18       30.21       23.86      4.60 o 
  -4   7  18       71.71       63.57      5.61 o 
  -3   7  18        0.67       -3.92      3.78 o 
  -2   7  18       45.90       41.97      5.56 o 
  -1   7  18       26.85       21.25      5.01 o 
   0   7  18      149.78      130.75      8.88 o 
  -7   8  18      141.25      134.87     10.58 o 
  -6   8  18       25.34       23.99      5.43 o 
  -5   8  18       87.95       64.51      6.71 o 
  -4   8  18      137.89      126.33      8.25 o 
  -3   8  18       26.38        8.10      5.32 o 
  -2   8  18       71.40       62.52      7.13 o 
  -1   8  18        8.34        3.75      5.23 o 
  -6   9  18       38.44       24.76      5.85 o 
  -5   9  18       32.36       23.46      5.50 o 
  -4   9  18        1.90       -1.84      5.04 o 
  -3   9  18       35.28       20.09      6.13 o 
   0   1  19      868.25      905.00     11.69 o 
  -1   2  19        4.18        1.19      2.48 o 
   0   2  19      125.62      121.48      4.89 o 
  -2   3  19      126.83      106.37      5.89 o 
  -1   3  19       96.73       81.68      4.73 o 
   0   3  19      104.93       89.43      5.02 o 
  -3   4  19       72.49       66.58      5.12 o 
  -2   4  19      331.17      346.06     10.10 o 
  -1   4  19       84.32       68.08      5.03 o 
   0   4  19      550.08      551.05     12.83 o 
  -4   5  19       50.86       35.79      4.44 o 
  -3   5  19       49.25       41.08      4.60 o 
  -2   5  19       23.91       19.22      3.97 o 
  -1   5  19      103.90       88.46      5.77 o 
   0   5  19       38.91       32.50      5.42 o 
  -5   6  19        9.83        7.74      3.59 o 
  -4   6  19       12.39       10.75      4.22 o 
  -3   6  19      164.49      151.26      8.34 o 
  -2   6  19       41.72       32.03      5.15 o 
  -1   6  19       25.85       25.32      4.76 o 
   0   6  19       25.46       18.73      5.55 o 
  -6   7  19      189.68      174.91     11.32 o 
  -5   7  19       14.75        5.53      4.28 o 
  -4   7  19      122.37      109.98      7.62 o 
  -3   7  19       39.84       30.75      5.04 o 
  -2   7  19      196.68      181.27      9.64 o 
  -1   7  19       43.71       23.18      5.18 o 
   0   7  19      209.23      192.47     11.89 o 
  -6   8  19       61.15       53.60      6.76 o 
  -5   8  19      124.17      128.12      9.22 o 
  -4   8  19       17.86        9.84      5.52 o 
  -3   8  19       24.74       20.69      6.05 o 
  -2   8  19       82.28       75.09      7.72 o 
   0   1  20       82.88       93.23      4.40 o 
  -1   2  20      646.24      653.74     10.43 o 
   0   2  20      239.16      254.24      7.70 o 
  -2   3  20        1.67       -0.67      3.01 o 
  -1   3  20       53.95       43.94      4.51 o 
   0   3  20      171.25      153.83      6.91 o 
  -3   4  20      107.24       89.92      5.90 o 
  -2   4  20       38.63       37.71      4.58 o 
  -1   4  20      264.12      286.64      9.59 o 
   0   4  20       45.66       38.45      5.26 o 
  -4   5  20       87.09       74.10      5.58 o 
  -3   5  20      283.84      302.28     10.29 o 
  -2   5  20       19.99       14.05      3.62 o 
  -1   5  20       19.30       20.14      4.75 o 
   0   5  20       12.93        9.35      4.66 o 
  -5   6  20       18.22       12.41      4.47 o 
  -4   6  20       27.62       20.43      4.25 o 
  -3   6  20       99.30       80.42      6.04 o 
  -2   6  20      111.33       83.01      6.06 o 
  -1   6  20       27.51       22.08      5.09 o 
   0   6  20       35.11       27.20      5.34 o 
  -6   7  20        0.87       -3.07      4.21 o 
  -5   7  20       77.54       58.21      6.25 o 
  -4   7  20        2.45       -3.97      4.09 o 
  -3   7  20       68.36       65.01      6.75 o 
  -2   7  20        8.88        9.27      4.44 o 
  -1   7  20       33.12       25.13      6.25 o 
  -4   8  20       18.45        2.39      5.44 o 
   0   1  21       64.69       59.57      3.91 o 
  -1   2  21      386.83      413.97     10.26 o 
   0   2  21      110.10      109.95      5.89 o 
  -2   3  21       26.59       19.62      3.98 o 
  -1   3  21       22.12       18.04      3.82 o 
   0   3  21      111.42       95.66      6.51 o 
  -3   4  21       66.42       62.38      5.43 o 
  -2   4  21       91.12       88.05      6.16 o 
  -1   4  21        1.19        2.66      4.05 o 
   0   4  21       17.86       10.84      4.05 o 
  -4   5  21       29.47       35.86      5.18 o 
  -3   5  21       35.65       29.70      4.60 o 
  -2   5  21       76.58       67.20      5.68 o 
  -1   5  21       79.06       68.13      6.49 o 
   0   5  21        3.40        3.12      4.01 o 
  -5   6  21      339.74      373.61     13.63 o 
  -4   6  21      105.76       88.82      6.63 o 
  -3   6  21       12.15        9.45      3.89 o 
  -2   6  21      113.60      107.78      7.73 o 
  -1   6  21        3.69        0.06      4.28 o 
   0   6  21       44.20       30.87      5.86 o 
  -5   7  21       35.36       39.09      5.98 o 
  -4   7  21       20.41       11.32      4.46 o 
  -3   7  21        5.19        0.15      5.17 o 
  -2   7  21       38.21       27.85      6.34 o 
   0   1  22       48.76       43.99      4.04 o 
  -1   2  22      216.99      232.33     12.44 o 
   0   2  22       69.86       61.51      5.62 o 
  -2   3  22       23.83       10.62      3.84 o 
  -1   3  22      164.73      151.23      7.17 o 
   0   3  22       13.37        9.40      4.11 o 
  -3   4  22       27.01       22.83      4.71 o 
  -2   4  22       15.55       16.87      4.09 o 
  -1   4  22      138.83      127.25      8.04 o 
   0   4  22       38.07       29.21      4.77 o 
  -4   5  22       96.13       83.93      7.12 o 
  -3   5  22       63.95       53.41      5.38 o 
  -2   5  22       39.37       37.80      5.73 o 
  -1   5  22       10.87        5.73      4.41 o 
   0   5  22      108.27       96.68      7.11 o 
  -5   6  22        1.05        1.69      4.22 o 
  -4   6  22        7.06        2.67      4.07 o 
  -3   6  22       16.34       12.53      4.39 o 
  -2   6  22       85.61       76.10      7.16 o 
  -1   6  22       49.72       42.95      6.31 o 
   0   1  23       20.85       16.76      4.11 o 
  -1   2  23      188.05      205.39     12.01 o 
   0   2  23       81.44       73.64      5.86 o 
  -2   3  23       73.25       62.60      5.92 o 
  -1   3  23       32.98       28.90      4.77 o 
   0   3  23       90.38       73.93      6.38 o 
  -3   4  23        9.27        7.09      4.16 o 
  -2   4  23       38.85       27.91      5.47 o 
  -1   4  23        9.77        2.06      4.08 o 
   0   4  23       63.42       55.86      6.08 o 
  -4   5  23       14.84        7.46      4.31 o 
  -3   5  23       38.71       33.61      5.50 o 
  -2   5  23        6.36       -1.12      4.47 o 
  -1   5  23      164.11      138.63      8.93 o 
   0   1  24       70.18       50.10      5.27 o 
  -1   2  24       64.31       45.01      5.91 o 
   0   2  24       49.20       36.62      5.11 o 
  -2   3  24       60.07       53.45      5.66 o 
  -1   3  24       45.34       37.05      5.16 o 
   0   3  24       23.12       16.17      4.57 o 
  -3   4  24       14.36       11.54      4.46 o 
  -2   4  24       19.62       14.70      5.23 o 
  -1   4  24       22.61       15.30      5.09 o 
   0   1  25       63.91       61.76      6.91 o 
  -1   2  25       40.13       32.66      5.38 o 
   0   2  25      108.85       95.25      6.68 o 
                                                 
